# Supplementary material for: Poly[diaquatris(μ6-4,6-dioxo-1,4,5,6-tetra­hydro-1,3,5-triazine-2-carboxylato)tripotassium]
Source: Acta Crystallogr Sect E Struct Rep Online. 2014 Apr 9;70(Pt 5):m174–5. doi: 10.1107/S1600536814007569 (PMC4011208; doi:10.1107/S1600536814007569)
Supplement: Supplementary file 1 [file e-70-0m174-sup1.cif]

##############################################################################
#                                                                            #
# This CIF contains the data in a paper accepted for publication in          #
# Acta Crystallographica Section E. It conforms to the requirements of       #
# Notes for Authors for Acta Crystallographica Section E, and has been       #
# peer reviewed under the auspices of the IUCr Commission on Journals.       #
#                                                                            #
# Full details of the Crystallographic Information File format               #
# are given in the paper "The Crystallographic Information File (CIF):       #
# a New Standard Archive File for Crystallography" by S. R. Hall, F. H.      #
# Allen and I. D. Brown [Acta Cryst. (1991), A47, 655-685].                  #
#                                                                            #
# The current version of the core CIF dictionary is obtainable from          #
# ftp://ftp.iucr.org/pub/cif_core.dic.                                       #
#                                                                            #
# Software is freely available for graphical display of the structure(s)     #
# in this CIF. For information consult the CIF software page                 #
# http://www.iucr.org/resources/cif/software.                                #
#                                                                            #
# This file may be used for bona fide research purposes within the           #
# scientific community so long as proper attribution is given to the journal # 
# article from which it was obtained.                                        #
#                                                                            #
##############################################################################
data_global
_audit_creation_method     MoPro-13
_journal_date_recd_electronic     2014-03-13
_journal_date_accepted     2014-04-04
_journal_name_full     'Acta Crystallographica, Section E'
_journal_year     2014
_journal_volume     70
_journal_issue      5
_journal_page_first     m174
_journal_page_last     m175
_journal_paper_category     QM
_journal_paper_doi     10.1107/S1600536814007569
_journal_coeditor_code     WM5013
_publ_contact_author_name     'Cherif Ben Nasr'
_publ_contact_author_address
; Laboratoire de Chimie des Mat\'eriaux
  Facult\'e des Sciences de Bizerte
  7021 Zarzouna
  Tunisie
;
_publ_contact_author_email     cherif_bennasr@yahoo.fr
_publ_contact_author_fax     ?
_publ_contact_author_phone     ?
_publ_section_title
;\
Poly[diaquatris(\m~6~-4,6-dioxo-1,4,5,6-tetrahydro-1,3,5-triazine-2-\
carboxylato)tripotassium]
;
_publ_section_title_footnote     .
loop_
    _publ_author_name
    _publ_author_footnote
    _publ_author_address
    'Soudani, Sarra' .
; Laboratoire de Chimie des Mat\'eriaux
  Facult\'e des sciences de Bizerte
  7021 Zarzouna
  Tunisie
;
    'Aubert, Emmanuel' .
; Cristallographie, R\'esonance Magn\'etique et Mod\'elisations (CRM2)
UMR CNRS 7036
Institut Jean Barriol
Universit\'e de Lorraine
BP 70239
Bd des Aiguillettes
54506 Vandoeuvre-les-Nancy
France
;
    'Wenger, Emmanuel' .
; Cristallographie, R\'esonance Magn\'etique et Mod\'elisations (CRM2)
UMR CNRS 7036
Institut Jean Barriol
Universit\'e de Lorraine
BP 70239
Bd des Aiguillettes
54506 Vandoeuvre-les-Nancy
France
;
    'Jelsch, Christian' .
; Cristallographie, R\'esonance Magn\'etique et Mod\'elisations (CRM2)
UMR CNRS 7036
Institut Jean Barriol
Universit\'e de Lorraine
BP 70239
Bd des Aiguillettes
54506 Vandoeuvre-les-Nancy
France
;
    'Gautier-Luneau, Isabelle' .
; Universit\'e Joseph Fourier
Institut N\'eel, CNRS
D\'epartement MCMF
 25 rue des Martyrs
39042 Grenoble cedex 9
France
;
    'Ben Nasr, Cherif' .
; Laboratoire de Chimie des Mat\'eriaux
  Facult\'e des sciences de Bizerte
  7021 Zarzouna
  Tunisie
;
_chemical_name_systematic     ?
data_I
_audit_creation_method     'MoPro12'
_publ_contact_author     ?
_publ_contact_author_email     ?
_publ_contact_author_fax     ?
_publ_contact_author_phone     ?
_publ_section_title     ?
loop_
    _publ_author_name
    _publ_author_address
    ,'?' ?
_database_code_depnum_ccdc_archive     'CCDC 995461'
_chemical_name_systematic
;\
Poly[diaquatris(\m~6~-4,6-dioxo-1,4,5,6-tetrahydro-1,3,5-triazine-2-\
carboxylato)tripotassium]
;
_chemical_name_common     'Potassium oxonate 2/3-hydrate'
_chemical_formula_moiety     'C6 H5 K1.5 N4.5 O7'
_chemical_formula_sum     'C6 H5 K1.5 N4.5 O7'
_chemical_formula_iupac     '[K3 (C4 H2 N3 O4)3 (H2 O1)2]'
_chemical_formula_weight     310.767
_symmetry_cell_setting     monoclinic
_symmetry_space_group_name_H-M     'P 2/c'
_symmetry_space_group_name_Hall     '-P 2yc'
loop_
    _symmetry_equiv_pos_as_xyz
    'x, y, z'
    '-x, y, -z+1/2'
    '-x, -y, -z'
    'x, -y, z+1/2'
_cell_length_a     7.0284(2)
_cell_length_b     7.6736(2)
_cell_length_c     19.2668(4)
_cell_angle_alpha     90.
_cell_angle_beta     99.355(2)
_cell_angle_gamma     90.
_cell_volume     1025.30(5)
_cell_formula_units_Z     4
_cell_measurement_reflns_used     ?
_cell_measurement_theta_min     2.69
_cell_measurement_theta_max     30.96
_cell_measurement_temperature     110(2)
_exptl_crystal_description     prism
_exptl_crystal_colour     colourless
_exptl_crystal_size_max     0.16
_exptl_crystal_size_mid     0.13
_exptl_crystal_size_min     0.07
_exptl_crystal_density_diffrn     2.013
_exptl_crystal_density_meas     ?
_exptl_crystal_density_method     'not measured'
_exptl_crystal_F_000     628
_exptl_absorpt_coefficient_mu     0.766
_exptl_absorpt_correction_type     multi-scan
_exptl_absorpt_process_details
;
(<i>SADABS</i>; Bruker, 2012)
;
_exptl_absorpt_correction_T_min     0.8873
_exptl_absorpt_correction_T_max     0.9483
_diffrn_ambient_temperature     110(2)
_diffrn_radiation_type     MoK\a
_diffrn_radiation_wavelength     0.71073
_diffrn_radiation_source     'fine-focus sealed tube'
_diffrn_radiation_monochromator     'mirror'
_diffrn_measurement_device_type     'Bruker APEXII CCD'
_diffrn_measurement_method     '\w scans'
_diffrn_detector_area_resol_mean     ?
_diffrn_reflns_number     34196
_diffrn_reflns_av_R_equivalents     0.038
_diffrn_reflns_av_sigmaI/netI     0.02321
_diffrn_reflns_theta_min     2.65
_diffrn_reflns_theta_max     30.38
_diffrn_reflns_theta_full     30.38
_diffrn_measured_fraction_theta_max     0.996
_diffrn_measured_fraction_theta_full     0.996
_diffrn_reflns_limit_h_min     -9
_diffrn_reflns_limit_h_max     9
_diffrn_reflns_limit_k_min     0
_diffrn_reflns_limit_k_max     10
_diffrn_reflns_limit_l_min     0
_diffrn_reflns_limit_l_max     27
_diffrn_standards_number     ?
_diffrn_standards_interval_count     ?
_diffrn_standards_interval_time     ?
_diffrn_standards_decay_%     ?
_refine_special_details
;
Refinement of <i>F</i>^2^ against reflections. The threshold expression of
<i>F</i>^2^ > \s(<i>F</i>^2^) is used for calculating <i>R</i>-factors(gt) and
is not relevant to the choice of reflections for refinement. <i>R</i>-factors
based on <i>F</i>^2^ are statistically about twice as large as those based on
<i>F</i>, and <i>R</i>-factors based on ALL data will be even larger.
;
_reflns_number_total     2953
_reflns_number_gt     2637
_reflns_threshold_expression     >2.0sigma(I)
_refine_ls_structure_factor_coef     Fsqd
_refine_ls_matrix_type     full
_refine_ls_R_factor_all     0.0340
_refine_ls_R_factor_gt     0.0274
_refine_ls_wR_factor_gt     0.0635
_refine_ls_wR_factor_ref     0.0670
_refine_ls_goodness_of_fit_ref     0.925
_refine_ls_restrained_S_all     0.424
_refine_ls_number_reflns     2953
_refine_ls_number_parameters     190
_refine_ls_number_restraints     14
_refine_ls_hydrogen_treatment     refxyz
_refine_ls_weighting_scheme     calc
_refine_ls_weighting_details
             'calc w =1/[\s^2^(Fo^2^)+(0.04P)^2^+0.5P] where P=(Fo^2^+2Fc^2^)/3'
_atom_sites_solution_hydrogens     difmap
_atom_sites_solution_primary     direct
_atom_sites_solution_secondary     difmap
_refine_ls_shift/su_max     0.005
_refine_ls_shift/su_mean     0.000
_refine_diff_density_max     0.504
_refine_diff_density_min     -0.359
_refine_ls_extinction_method     'none'
_refine_ls_abs_structure_details     ?
_refine_ls_abs_structure_Flack     ?
loop_
    _atom_type_symbol
    _atom_type_description
    _atom_type_scat_dispersion_real
    _atom_type_scat_dispersion_imag
    _atom_type_scat_source
    'C' 'C' 0.0033 0.0016
            'Clementi & Roetti 1974. Atomic Data & Nuclear Data Tables. 14, 177'
    'H' 'H' 0.0000 0.0000
            'Clementi & Roetti 1974. Atomic Data & Nuclear Data Tables. 14, 177'
    'N' 'N' 0.0061 0.0033
            'Clementi & Roetti 1974. Atomic Data & Nuclear Data Tables. 14, 177'
    'O' 'O' 0.0106 0.0060
            'Clementi & Roetti 1974. Atomic Data & Nuclear Data Tables. 14, 177'
    'K' 'K' 0.2025 0.2535
            'Clementi & Roetti 1974. Atomic Data & Nuclear Data Tables. 14, 177'
_computing_data_collection     'APEX2 (Bruker, 2012)'
_computing_cell_refinement     'SAINT (Bruker, 2012)'
_computing_data_reduction     'SAINT (Bruker, 2012)'
_computing_structure_solution     '<i>MoPro</i> (Jelsch <i>et al.</i>, 2005)'
_computing_structure_refinement     '<i>MoPro</i> (Jelsch <i>et al.</i>, 2005)'
_computing_molecular_graphics     'Ortep-3 for Windows (Farrugia, 2012)'
_computing_publication_material     '<i>MoPro</i> (Jelsch <i>et al.</i>, 2005)'
loop_
    _atom_site_type_symbol
    _atom_site_label
    _atom_site_fract_x
    _atom_site_fract_y
    _atom_site_fract_z
    _atom_site_U_iso_or_equiv
    _atom_site_adp_type
    _atom_site_calc_flag
    _atom_site_occupancy
    _atom_site_symmetry_multiplicity
    _atom_site_disorder_assembly
    _atom_site_disorder_group
    K K1_1 1.08353(4) 0.48766(4) 0.412084(14) 0.01245(4) Uani d 1 1 . .
    K K2_2 1. 0.11136(5) 0.25000 0.01989(6) Uani d 1 2 . .
    O O8_3 1.45467(13) -0.43420(12) 0.40758(5) 0.01477(13) Uani d 1 1 . .
    O O9_3 1.76362(13) -0.39318(12) 0.45621(5) 0.01479(13) Uani d 1 1 . .
    O O10_3 1.88936(13) 0.20722(12) 0.47622(5) 0.01638(13) Uani d 1 1 . .
    O O11_3 1.25768(13) 0.18741(12) 0.37279(5) 0.01419(13) Uani d 1 1 . .
    N N1_3 1.41234(15) -0.07072(14) 0.40074(5) 0.00943(13) Uani d 1 1 . .
    N N3_3 1.73874(15) -0.05408(13) 0.45147(5) 0.00987(14) Uani d 1 1 . .
    N N5_3 1.57096(15) 0.20278(14) 0.42495(5) 0.00984(14) Uani d 1 1 . .
    C C2_3 1.57561(17) -0.14319(16) 0.42608(6) 0.00913(16) Uani d 1 1 . .
    C C4_3 1.74401(17) 0.12642(15) 0.45228(6) 0.01027(16) Uani d 1 1 . .
    C C6_3 1.40543(17) 0.11050(16) 0.39764(6) 0.00935(15) Uani d 1 1 . .
    C C7_3 1.59851(17) -0.34380(16) 0.43032(6) 0.00942(16) Uani d 1 1 . .
    H H3_3 1.8583(19) -0.121(2) 0.4729(8) 0.01180 Uiso d 1 1 . .
    H H5_3 1.559(3) 0.3346(13) 0.4231(9) 0.01177 Uiso d 1 1 . .
    N N12_4 0.66429(16) 0.65016(15) 0.27330(6) 0.01528(15) Uani d 1 1 . .
    N N14_4 0.50000 0.3866(2) 0.25000 0.0163(2) Uani d 1 2 . .
    C C13_4 0.50000 0.7302(2) 0.25000 0.0151(3) Uani d 1 2 . .
    C C15_4 0.6706(2) 0.46992(18) 0.27535(7) 0.01688(19) Uani d 1 1 . .
    C C5_4 0.50000 0.9310(3) 0.25000 0.0207(3) Uani d 1 2 . .
    O O16_4 0.34766(19) 1.00230(15) 0.22125(6) 0.0303(2) Uani d 1 1 . .
    O O17_4 0.81757(16) 0.38998(15) 0.29846(6) 0.03083(18) Uani d 1 1 . .
    H H14_4 0.50000 0.253(2) 0.25000 0.01920 Uiso d 1 2 . .
    H H12_4 0.7874(15) 0.7204(7) 0.287(2) 0.01819 Uiso d 0.50 1 . .
    O O18_5 1.05599(15) 0.78304(15) 0.32766(6) 0.02606(16) Uani d 1 1 . .
    H H18A_5 1.173(2) 0.828(3) 0.3556(10) 0.03898 Uiso d 1 1 . .
    H H18B_5 0.953(2) 0.845(3) 0.3439(10) 0.03898 Uiso d 1 1 . .
loop_
    _atom_site_aniso_label
    _atom_site_aniso_U_11
    _atom_site_aniso_U_22
    _atom_site_aniso_U_33
    _atom_site_aniso_U_12
    _atom_site_aniso_U_13
    _atom_site_aniso_U_23
    K1_1 0.00912(12) 0.01238(13) 0.01537(13) 0.00076(9) 0.00058(9) 0.00085(9)
    K2_2 0.0193(2) 0.01123(18) 0.0248(2) 0. -0.00922(16) 0.
    O8_3 0.0112(4) 0.0094(4) 0.0229(5) -0.0023(3) 0.0001(3) -0.0009(4)
    O9_3 0.0117(4) 0.0102(4) 0.0209(4) 0.0021(3) -0.0020(3) 0.0011(3)
    O10_3 0.0091(4) 0.0102(4) 0.0273(5) -0.0019(3) -0.0046(3) 0.0019(4)
    O11_3 0.0112(4) 0.0110(4) 0.0184(4) 0.0029(3) -0.0034(3) -0.0010(3)
    N1_3 0.0074(4) 0.0077(4) 0.0124(4) 0.0005(4) -0.0009(3) 0.0000(4)
    N3_3 0.0073(4) 0.0069(4) 0.0145(5) -0.0002(3) -0.0012(4) 0.0007(4)
    N5_3 0.0078(4) 0.0076(5) 0.0131(4) 0.0005(4) -0.0014(4) 0.0007(4)
    C2_3 0.0076(5) 0.0069(5) 0.0122(5) -0.0010(4) -0.0004(4) -0.0007(4)
    C4_3 0.0079(5) 0.0065(5) 0.0155(5) 0.0002(4) -0.0008(4) 0.0008(4)
    C6_3 0.0078(5) 0.0087(5) 0.0109(5) -0.0001(4) -0.0005(4) -0.0006(4)
    C7_3 0.0086(5) 0.0062(5) 0.0132(5) -0.0002(4) 0.0013(4) -0.0002(4)
    N12_4 0.0117(5) 0.0110(5) 0.0231(5) -0.0020(4) 0.0024(4) -0.0021(4)
    N14_4 0.0195(8) 0.0079(7) 0.0186(7) 0. -0.0051(6) 0.
    C13_4 0.0180(9) 0.0093(8) 0.0198(8) 0. 0.0090(7) 0.
    C15_4 0.0156(6) 0.0120(6) 0.0200(6) 0.0032(5) -0.0062(5) -0.0028(5)
    C5_4 0.0336(11) 0.0083(8) 0.0244(9) 0. 0.0178(8) 0.
    O16_4 0.0455(7) 0.0169(5) 0.0337(6) 0.0130(5) 0.0218(5) 0.0081(4)
    O17_4 0.0267(6) 0.0269(6) 0.0325(6) 0.0161(5) -0.0144(5) -0.0108(5)
    O18_5 0.0161(5) 0.0236(5) 0.0345(6) -0.0058(4) -0.0076(4) 0.0098(4)
loop_
    _atom_rho_multipole_atom_label
    _atom_rho_multipole_coeff_Pv
    _atom_rho_multipole_coeff_P00
    _atom_rho_multipole_coeff_P10
    _atom_rho_multipole_coeff_P11
    _atom_rho_multipole_coeff_P1-1
    _atom_rho_multipole_coeff_P20
    _atom_rho_multipole_coeff_P21
    _atom_rho_multipole_coeff_P2-1
    _atom_rho_multipole_coeff_P22
    _atom_rho_multipole_coeff_P2-2
    _atom_rho_multipole_coeff_P30
    _atom_rho_multipole_coeff_P31
    _atom_rho_multipole_coeff_P3-1
    _atom_rho_multipole_coeff_P32
    _atom_rho_multipole_coeff_P3-2
    _atom_rho_multipole_coeff_P33
    _atom_rho_multipole_coeff_P3-3
    _atom_rho_multipole_coeff_P40
    _atom_rho_multipole_coeff_P41
    _atom_rho_multipole_coeff_P4-1
    _atom_rho_multipole_coeff_P42
    _atom_rho_multipole_coeff_P4-2
    _atom_rho_multipole_coeff_P43
    _atom_rho_multipole_coeff_P4-3
    _atom_rho_multipole_coeff_P44
    _atom_rho_multipole_coeff_P4-4
    _atom_rho_multipole_kappa
    _atom_rho_multipole_kappa_prime1
    _atom_rho_multipole_radial_slater_n0
    _atom_rho_multipole_radial_slater_zeta0
    _atom_rho_multipole_radial_slater_n1
    _atom_rho_multipole_radial_slater_zeta1
    _atom_rho_multipole_radial_slater_n2
    _atom_rho_multipole_radial_slater_zeta2
    _atom_rho_multipole_radial_slater_n3
    _atom_rho_multipole_radial_slater_zeta3
    _atom_rho_multipole_radial_slater_n4
    _atom_rho_multipole_radial_slater_zeta4
    K1_1 0. 0. 0. 0. 0. 0. 0. 0. 0. 0. 0. 0. 0. 0. 0. 0. 0. 0. 0. 0. 0. 0. 0. 0.
                                                                              0.
                                                                              0.
                                                                              1.
                                                                              1.
                                                                               6
                                                                           1.750
                                                                               6
                                                                           1.750
                                                                               6
                                                                           1.750
                                                                               6
                                                                           1.750
                                                                               6
                                                                           1.750
    K2_2 0. 0. 0. 0. 0. 0. 0. 0. 0. 0. 0. 0. 0. 0. 0. 0. 0. 0. 0. 0. 0. 0. 0. 0.
                                                                              0.
                                                                              0.
                                                                              1.
                                                                              1.
                                                                               6
                                                                           1.750
                                                                               6
                                                                           1.750
                                                                               6
                                                                           1.750
                                                                               6
                                                                           1.750
                                                                               6
                                                                           1.750
    O8_3 6. 0. 0.  0.  0.  0. 0. 0.  0. 0. 0.  0.  0. 0. 0. 0.  0. 0. 0. 0. 0.
                                                                              0.
                                                                              0.
                                                                              0.
                                                                              0.
                                                                              0.
                                                                           0.984
                                                                           0.899
                                                                               2
                                                                           4.466
                                                                               2
                                                                           4.466
                                                                               2
                                                                           4.466
                                                                               3
                                                                           4.466
                                                                               4
                                                                           4.466
    O9_3 6. 0. 0.  0.  0.  0. 0. 0.  0. 0. 0.  0.  0. 0. 0. 0.  0. 0. 0. 0. 0.
                                                                              0.
                                                                              0.
                                                                              0.
                                                                              0.
                                                                              0.
                                                                           0.984
                                                                           0.899
                                                                               2
                                                                           4.466
                                                                               2
                                                                           4.466
                                                                               2
                                                                           4.466
                                                                               3
                                                                           4.466
                                                                               4
                                                                           4.466
    O10_3 6. 0. 0.  0. 0.  0. 0. 0.  0. 0. 0.  0. 0. 0. 0. 0. 0. 0. 0. 0. 0. 0.
                                                                              0.
                                                                              0.
                                                                              0.
                                                                              0.
                                                                           0.987
                                                                           0.954
                                                                               2
                                                                           4.466
                                                                               2
                                                                           4.466
                                                                               2
                                                                           4.466
                                                                               3
                                                                           4.466
                                                                               4
                                                                           4.466
    O11_3 6. 0. 0.  0. 0.  0. 0. 0.  0. 0. 0.  0. 0. 0. 0. 0. 0. 0. 0. 0. 0. 0.
                                                                              0.
                                                                              0.
                                                                              0.
                                                                              0.
                                                                              1.
                                                                              1.
                                                                               2
                                                                           4.466
                                                                               2
                                                                           4.466
                                                                               2
                                                                           4.466
                                                                               3
                                                                           4.466
                                                                               4
                                                                           4.466
    N1_3 5. 0. 0.  0.  0.  0. 0. 0. 0.  0. 0.  0. 0. 0. 0.  0. 0. 0. 0. 0. 0. 0.
                                                                              0.
                                                                              0.
                                                                              0.
                                                                              0.
                                                                           0.994
                                                                           0.966
                                                                               2
                                                                           3.839
                                                                               2
                                                                           3.839
                                                                               2
                                                                           3.839
                                                                               3
                                                                           3.839
                                                                               4
                                                                           3.839
    N3_3 5. 0. 0. 0. 0.  0. 0. 0.  0. 0. 0. 0. 0. 0. 0.  0. 0. 0. 0. 0. 0. 0. 0.
                                                                              0.
                                                                              0.
                                                                              0.
                                                                           0.989
                                                                           0.882
                                                                               2
                                                                           3.839
                                                                               2
                                                                           3.839
                                                                               2
                                                                           3.839
                                                                               3
                                                                           3.839
                                                                               4
                                                                           3.839
    N5_3 5. 0. 0. 0. 0.  0. 0. 0.  0. 0. 0. 0. 0. 0. 0.  0. 0. 0. 0. 0. 0. 0. 0.
                                                                              0.
                                                                              0.
                                                                              0.
                                                                           0.989
                                                                           0.882
                                                                               2
                                                                           3.839
                                                                               2
                                                                           3.839
                                                                               2
                                                                           3.839
                                                                               3
                                                                           3.839
                                                                               4
                                                                           3.839
    C2_3 4. 0. 0.  0. 0.  0. 0. 0.  0. 0. 0. 0. 0. 0. 0.  0. 0. 0. 0. 0. 0. 0.
                                                                              0.
                                                                              0.
                                                                              0.
                                                                              0.
                                                                           1.007
                                                                           0.882
                                                                               2
                                                                           3.176
                                                                               2
                                                                           3.176
                                                                               2
                                                                           3.176
                                                                               3
                                                                           3.176
                                                                               4
                                                                           3.176
    C4_3 4. 0. 0.  0. 0.  0. 0. 0. 0. 0. 0. 0. 0. 0. 0.  0. 0. 0. 0. 0. 0. 0. 0.
                                                                              0.
                                                                              0.
                                                                              0.
                                                                           0.994
                                                                           0.887
                                                                               2
                                                                           3.176
                                                                               2
                                                                           3.176
                                                                               2
                                                                           3.176
                                                                               3
                                                                           3.176
                                                                               4
                                                                           3.176
    C6_3 4. 0. 0.  0. 0.  0. 0. 0. 0. 0. 0. 0. 0. 0. 0.  0. 0. 0. 0. 0. 0. 0. 0.
                                                                              0.
                                                                              0.
                                                                              0.
                                                                           0.994
                                                                           0.887
                                                                               2
                                                                           3.176
                                                                               2
                                                                           3.176
                                                                               2
                                                                           3.176
                                                                               3
                                                                           3.176
                                                                               4
                                                                           3.176
    C7_3 4. 0. 0. 0. 0.  0. 0. 0.  0. 0. 0.  0. 0. 0. 0.  0. 0. 0. 0. 0. 0. 0.
                                                                              0.
                                                                              0.
                                                                              0.
                                                                              0.
                                                                           0.991
                                                                           0.921
                                                                               2
                                                                           3.176
                                                                               2
                                                                           3.176
                                                                               2
                                                                           3.176
                                                                               3
                                                                           3.176
                                                                               4
                                                                           3.176
    H3_3 0. 0. 0. 0. 0. 0. 0. 0. 0. 0. 0. 0. 0. 0. 0. 0. 0. 0. 0. 0. 0. 0. 0. 0.
                                                                              0.
                                                                              0.
                                                                           1.162
                                                                           1.399
                                                                               1
                                                                           2.000
                                                                               1
                                                                           2.000
                                                                               2
                                                                           2.000
                                                                               2
                                                                           2.000
                                                                               2
                                                                           2.000
    H5_3 0. 0. 0. 0. 0. 0. 0. 0. 0. 0. 0. 0. 0. 0. 0. 0. 0. 0. 0. 0. 0. 0. 0. 0.
                                                                              0.
                                                                              0.
                                                                           1.162
                                                                           1.399
                                                                               1
                                                                           2.000
                                                                               1
                                                                           2.000
                                                                               2
                                                                           2.000
                                                                               2
                                                                           2.000
                                                                               2
                                                                           2.000
    N12_4 5. 0. 0.  0.  0.  0. 0. 0. 0.  0. 0.  0. 0. 0. 0.  0. 0. 0. 0. 0. 0.
                                                                              0.
                                                                              0.
                                                                              0.
                                                                              0.
                                                                              0.
                                                                              1.
                                                                              1.
                                                                               2
                                                                           3.839
                                                                               2
                                                                           3.839
                                                                               2
                                                                           3.839
                                                                               3
                                                                           3.839
                                                                               4
                                                                           3.839
    N14_4 2. 0. 0.  0.  0.  0. 0. 0. 0.  0. 0.  0. 0. 0. 0.  0. 0. 0. 0. 0. 0.
                                                                              0.
                                                                              0.
                                                                              0.
                                                                              0.
                                                                              0.
                                                                           0.989
                                                                           0.882
                                                                               2
                                                                           3.839
                                                                               2
                                                                           3.839
                                                                               2
                                                                           3.839
                                                                               3
                                                                           3.839
                                                                               4
                                                                           3.839
    C13_4 2. 0. 0.  0. 0.  0. 0. 0.  0. 0. 0. 0. 0. 0. 0.  0. 0. 0. 0. 0. 0. 0.
                                                                              0.
                                                                              0.
                                                                              0.
                                                                              0.
                                                                           1.007
                                                                           0.882
                                                                               2
                                                                           3.176
                                                                               2
                                                                           3.176
                                                                               2
                                                                           3.176
                                                                               3
                                                                           3.176
                                                                               4
                                                                           3.176
    C15_4 4. 0. 0.  0. 0.  0. 0. 0. 0. 0. 0. 0. 0. 0. 0.  0. 0. 0. 0. 0. 0. 0.
                                                                              0.
                                                                              0.
                                                                              0.
                                                                              0.
                                                                           0.994
                                                                           0.887
                                                                               2
                                                                           3.176
                                                                               2
                                                                           3.176
                                                                               2
                                                                           3.176
                                                                               3
                                                                           3.176
                                                                               4
                                                                           3.176
    C5_4 2. 0. 0. 0. 0.  0. 0. 0.  0. 0. 0.  0. 0. 0. 0.  0. 0. 0. 0. 0. 0. 0.
                                                                              0.
                                                                              0.
                                                                              0.
                                                                              0.
                                                                              1.
                                                                              1.
                                                                               2
                                                                           3.176
                                                                               2
                                                                           3.176
                                                                               2
                                                                           3.176
                                                                               3
                                                                           3.176
                                                                               4
                                                                           3.176
    O16_4 6. 0. 0.  0.  0.  0. 0. 0.  0. 0. 0.  0.  0. 0. 0. 0.  0. 0. 0. 0. 0.
                                                                              0.
                                                                              0.
                                                                              0.
                                                                              0.
                                                                              0.
                                                                              1.
                                                                              1.
                                                                               2
                                                                           4.466
                                                                               2
                                                                           4.466
                                                                               2
                                                                           4.466
                                                                               3
                                                                           4.466
                                                                               4
                                                                           4.466
    O17_4 6. 0. 0.  0. 0.  0. 0. 0.  0. 0. 0.  0. 0. 0. 0. 0. 0. 0. 0. 0. 0. 0.
                                                                              0.
                                                                              0.
                                                                              0.
                                                                              0.
                                                                              1.
                                                                              1.
                                                                               2
                                                                           4.466
                                                                               2
                                                                           4.466
                                                                               2
                                                                           4.466
                                                                               3
                                                                           4.466
                                                                               4
                                                                           4.466
    H14_4 0. 0. 0. 0. 0. 0. 0. 0. 0. 0. 0. 0. 0. 0. 0. 0. 0. 0. 0. 0. 0. 0. 0.
                                                                              0.
                                                                              0.
                                                                              0.
                                                                           1.162
                                                                           1.399
                                                                               1
                                                                           2.000
                                                                               1
                                                                           2.000
                                                                               2
                                                                           2.000
                                                                               2
                                                                           2.000
                                                                               2
                                                                           2.000
    H12_4 0. 0. 0. 0. 0. 0. 0. 0. 0. 0. 0. 0. 0. 0. 0. 0. 0. 0. 0. 0. 0. 0. 0.
                                                                              0.
                                                                              0.
                                                                              0.
                                                                              1.
                                                                              1.
                                                                               1
                                                                           2.000
                                                                               1
                                                                           2.000
                                                                               2
                                                                           2.000
                                                                               2
                                                                           2.000
                                                                               2
                                                                           2.000
    O18_5 6. 0. 0.  0. 0. 0. 0. 0. 0. 0. 0.  0. 0. 0. 0.  0. 0. 0. 0. 0. 0. 0.
                                                                              0.
                                                                              0.
                                                                              0.
                                                                              0.
                                                                           0.984
                                                                           0.963
                                                                               2
                                                                           4.466
                                                                               2
                                                                           4.466
                                                                               2
                                                                           4.466
                                                                               3
                                                                           4.466
                                                                               4
                                                                           4.466
    H18A_5 0. 0. 0. 0. 0. 0. 0. 0. 0. 0. 0. 0. 0. 0. 0. 0. 0. 0. 0. 0. 0. 0. 0.
                                                                              0.
                                                                              0.
                                                                              0.
                                                                           1.161
                                                                           1.499
                                                                               1
                                                                           2.000
                                                                               1
                                                                           2.000
                                                                               2
                                                                           2.000
                                                                               2
                                                                           2.000
                                                                               2
                                                                           2.000
    H18B_5 0. 0. 0. 0. 0. 0. 0. 0. 0. 0. 0. 0. 0. 0. 0. 0. 0. 0. 0. 0. 0. 0. 0.
                                                                              0.
                                                                              0.
                                                                              0.
                                                                           1.161
                                                                           1.499
                                                                               1
                                                                           2.000
                                                                               1
                                                                           2.000
                                                                               2
                                                                           2.000
                                                                               2
                                                                           2.000
                                                                               2
                                                                           2.000
_geom_special_details
;
;
loop_
    _geom_bond_atom_site_label_1
    _geom_bond_atom_site_label_2
    _geom_bond_site_symmetry_2
    _geom_bond_distance
    _geom_bond_publ_flag
    K1_1 K1_1 3_766 3.7662(3) ?
    K1_1 K2_2 2_755 4.2236(3) ?
    K1_1 O17_4 . 2.7419(9) ?
    K1_1 O11_3 . 2.7714(7) ?
    K1_1 O18_5 . 2.7782(9) ?
    K1_1 O10_3 1_455 2.9272(7) ?
    K1_1 O10_3 3_866 3.1649(6) ?
    K1_1 O9_3 3_856 2.6893(6) ?
    K1_1 O9_3 1_465 2.6893(6) ?
    K2_2 O17_4 . 2.7342(9) ?
    K2_2 O11_3 . 2.7972(7) ?
    K2_2 O16_4 2_645 2.7236(9) ?
    K1_1 O8_3 1_565 2.6916(6) ?
    K2_2 O18_5 1_545 2.9240(6) ?
    K2_2 O18_5 2_745 2.9240(6) ?
    K2_2 O17_4 2_755 2.7342(9) ?
    K2_2 O11_3 2_755 2.7972(6) ?
    O8_3 C7_3 . 1.246(2) ?
    O9_3 C7_3 . 1.245(2) ?
    O10_3 K1_1 1_655 2.9272(7) ?
    O10_3 C4_3 . 1.220(2) ?
    O11_3 K1_1 . 2.7714(7) ?
    O11_3 K2_2 . 2.7972(7) ?
    O11_3 C6_3 . 1.222(2) ?
    N1_3 C6_3 . 1.392(2) ?
    N1_3 C2_3 . 1.297(2) ?
    N3_3 C4_3 . 1.386(2) ?
    N3_3 C2_3 . 1.356(2) ?
    N3_3 H3_3 . 1.015(19) ?
    N5_3 C4_3 . 1.375(2) ?
    N5_3 C6_3 . 1.390(2) ?
    N5_3 H5_3 . 1.015(19) ?
    C2_3 C7_3 . 1.549(2) ?
    N12_4 C15_4 . 1.384(2) ?
    N12_4 C13_4 . 1.320(2) ?
    N12_4 H12_4 . 1.016(18) ?
    N14_4 C15_4 . 1.376(2) ?
    N14_4 C15_4 2_655 1.376(2) ?
    N14_4 H14_4 . 1.03(3) ?
    C13_4 N12_4 2_655 1.320(2) ?
    C13_4 C5_4 . 1.541(3) ?
    C15_4 O17_4 . 1.222(3) ?
    C5_4 O16_4 . 1.249(2) ?
    C5_4 O16_4 2_655 1.249(2) ?
    O16_4 K2_2 2_665 2.7236(9) ?
    O17_4 K1_1 . 2.7419(9) ?
    O17_4 K2_2 . 2.7342(9) ?
    O18_5 K1_1 . 2.7782(9) ?
    O18_5 H18B_5 . 0.96(3) ?
    O18_5 H18A_5 . 0.97(3) ?
loop_
    _geom_angle_atom_site_label_1
    _geom_angle_atom_site_label_2
    _geom_angle_atom_site_label_3
    _geom_angle_site_symmetry_1
    _geom_angle_site_symmetry_2
    _geom_angle_site_symmetry_3
    _geom_angle
    _geom_angle_publ_flag
    O17_4 K1_1 O11_3 . . . 80.13(3) ?
    O17_4 K1_1 O18_5 . . . 77.41(3) ?
    O17_4 K1_1 O10_3 . . 1_455 80.33(3) ?
    O11_3 K1_1 O18_5 . . . 120.67(3) ?
    O11_3 K1_1 O10_3 . . 1_455 76.18(4) ?
    O18_5 K1_1 O10_3 . . 1_455 148.7(2) ?
    O17_4 K2_2 O11_3 . . . 79.81(4) ?
    O17_4 K2_2 O16_4 . . 2_645 71.63(4) ?
    O11_3 K2_2 O16_4 . . 2_645 111.78(4) ?
    K1_1 O10_3 C4_3 1_655 . . 129.30(5) ?
    C6_3 N1_3 C2_3 . . . 117.8(4) ?
    C4_3 N3_3 C2_3 . . . 121.8(4) ?
    C4_3 N3_3 H3_3 . . . 118.9(9) ?
    C2_3 N3_3 H3_3 . . . 119.2(9) ?
    C4_3 N5_3 C6_3 . . . 124.2(4) ?
    C4_3 N5_3 H5_3 . . . 120.(4) ?
    C6_3 N5_3 H5_3 . . . 116.(4) ?
    C15_4 N12_4 C13_4 . . . 119.8(2) ?
    C15_4 N12_4 H12_4 . . . 120.0(10)
                                    ?
    C13_4 N12_4 H12_4 . . . 120.0(10)
                                    ?
    C15_4 N14_4 C15_4 . . 2_655 124.6(5) ?
    C15_4 N14_4 H14_4 . . . 117.7(2) ?
    C15_4 N14_4 H14_4 2_655 . . 117.7(2) ?
    N12_4 C13_4 C5_4 2_655 . . 117.7(4) ?
    O17_4 C15_4 N14_4 . . . 122.2(5) ?
    O17_4 C15_4 N12_4 . . . 122.2(5) ?
    O16_4 C5_4 O16_4 . . 2_655 128.0(6) ?
    O16_4 C5_4 C13_4 . . . 115.98(11) ?
    O16_4 C5_4 C13_4 2_655 . . 116.0(5) ?
    K2_2 O16_4 C5_4 2_665 . . 141.0(2) ?
    H18B_5 O18_5 H18A_5 . . . 105.(5) ?
loop_
    _geom_torsion_atom_site_label_1
    _geom_torsion_atom_site_label_2
    _geom_torsion_atom_site_label_3
    _geom_torsion_atom_site_label_4
    _geom_torsion_site_symmetry_1
    _geom_torsion_site_symmetry_2
    _geom_torsion_site_symmetry_3
    _geom_torsion_site_symmetry_4
    _geom_torsion
    _geom_torsion_publ_flag
    K1_1 O17_4 K2_2 O11_3 . . . . 5.20(14) ?
    K1_1 O17_4 C15_4 N14_4 . . . . -141.9(5) ?
    K1_1 O17_4 C15_4 N12_4 . . . . 37.7(3) ?
    K1_1 O11_3 K2_2 O17_4 . . . . -5.11(14) ?
    K1_1 O11_3 C6_3 N5_3 . . . . -38.9(3) ?
    K1_1 O11_3 C6_3 N1_3 . . . . 139.8(5) ?
    K2_2 O17_4 K1_1 O11_3 . . . . -5.25(14) ?
    K2_2 O17_4 K1_1 O18_5 . . . . 119.46(17) ?
    K2_2 O17_4 C15_4 N14_4 . . . . 47.3(3) ?
    K2_2 O17_4 C15_4 N12_4 . . . . -133.1(5) ?
    K2_2 O11_3 K1_1 O17_4 . . . . 5.09(14) ?
    K2_2 O11_3 K1_1 O18_5 . . . . -63.78(12) ?
    K2_2 O11_3 C6_3 N5_3 . . . . 137.5(4) ?
    K2_2 O11_3 C6_3 N1_3 . . . . -43.7(3) ?
    O8_3 C7_3 C2_3 N3_3 . . . . -179.6(2) ?
    O8_3 C7_3 C2_3 N1_3 . . . . 0.9(3) ?
    O9_3 C7_3 C2_3 N3_3 . . . . -0.2(4) ?
    O9_3 C7_3 C2_3 N1_3 . . . . -179.7(4) ?
    O10_3 C4_3 N5_3 C6_3 . . . . 179.966(4) ?
    O10_3 C4_3 N5_3 H5_3 . . . . 1.(4) ?
    O10_3 C4_3 N3_3 C2_3 . . . . 178.64(8) ?
    O10_3 C4_3 N3_3 H3_3 . . . . 2.(4) ?
    O11_3 K1_1 O17_4 C15_4 . . . . -178.4(3) ?
    O11_3 K1_1 O18_5 H18B_5 . . . . 159.5(3) ?
    O11_3 K1_1 O18_5 H18A_5 . . . . -95.(4) ?
    O11_3 K2_2 O17_4 C15_4 . . . . 177.5(3) ?
    O11_3 C6_3 N5_3 C4_3 . . . . -178.4(2) ?
    O11_3 C6_3 N5_3 H5_3 . . . . 1.(4) ?
    O11_3 C6_3 N1_3 C2_3 . . . . 178.2(3) ?
    N1_3 C6_3 N5_3 C4_3 . . . . 2.8(3) ?
    N1_3 C6_3 N5_3 H5_3 . . . . -178.2(7) ?
    N1_3 C2_3 N3_3 C4_3 . . . . -0.1(3) ?
    N1_3 C2_3 N3_3 H3_3 . . . . 177.(2) ?
    N3_3 C4_3 N5_3 C6_3 . . . . -1.1(3) ?
    N3_3 C4_3 N5_3 H5_3 . . . . 180.(2) ?
    N3_3 C2_3 N1_3 C6_3 . . . . 1.8(3) ?
    N5_3 C4_3 N3_3 C2_3 . . . . -0.3(3) ?
    N5_3 C4_3 N3_3 H3_3 . . . . -177.(2) ?
    N5_3 C6_3 N1_3 C2_3 . . . . -3.1(3) ?
    C4_3 N3_3 C2_3 C7_3 . . . . -179.5(3) ?
    C6_3 O11_3 K1_1 O17_4 . . . . -177.7(3) ?
    C6_3 O11_3 K1_1 O18_5 . . . . 113.4(4) ?
    C6_3 O11_3 K2_2 O17_4 . . . . 177.5(3) ?
    C6_3 N1_3 C2_3 C7_3 . . . . -178.8(2) ?
    C7_3 C2_3 N3_3 H3_3 . . . . -3.(4) ?
    N12_4 C15_4 N14_4 H14_4 . . . . 179.05(3) ?
    N12_4 C13_4 C5_4 O16_4 . . . . 173.1(3) ?
    N14_4 C15_4 N12_4 C13_4 . . . . 1.9(4) ?
    N14_4 C15_4 N12_4 H12_4 . . . . -174.(3) ?
    C13_4 N12_4 C15_4 O17_4 . . . . -177.7(3) ?
    C15_4 O17_4 K1_1 O18_5 . . . . -53.7(5) ?
    C15_4 N12_4 C13_4 C5_4 . . . . 178.97(10) ?
    C5_4 C13_4 N12_4 H12_4 . . . . -5.2(7) ?
    O17_4 K1_1 O18_5 H18B_5 . . . . 89.(3) ?
    O17_4 K1_1 O18_5 H18A_5 . . . . -166.(2) ?
    O17_4 C15_4 N14_4 H14_4 . . . . -1.3(3) ?
    O17_4 C15_4 N12_4 H12_4 . . . . 6.4(8) ?
loop_
    _geom_hbond_atom_site_label_D
    _geom_hbond_atom_site_label_H
    _geom_hbond_atom_site_label_A
    _geom_hbond_site_symmetry_A
    _geom_hbond_distance_DH
    _geom_hbond_distance_HA
    _geom_hbond_distance_DA
    _geom_hbond_angle_DHA
    N3_3 H3_3 O9_3 1_555 1.015(5) 2.198(8) 2.6086(7) 102.0(10)
    N5_3 H5_3 O8_3 1_565 1.015(5) 1.926(9) 2.9070(7) 161.8(6)
    N5_3 H5_3 O9_3 1_565 1.015(5) 2.556(8) 3.3977(6) 140.0(10)
    N12_4 H12_4 O18_5 1_555 1.016(5) 1.984(8) 2.9628(7) 160.9(4)
    N12_4 H12_4 O18_5 2_755 1.016(5) 2.659(9) 3.1515(8) 110.(2)
    N14_4 H14_4 O16_4 1_545 1.026(9) 2.227(8) 3.1553(6) 150.(2)
    N14_4 H14_4 O16_4 2_645 1.026(9) 2.227(9) 3.1553(7) 150.(2)
    O18_5 H18B_5 O16_4 2_655 0.956(9) 2.579(9) 3.3013(8) 133.(2)
    O18_5 H18A_5 N1_3 1_565 0.971(8) 1.926(8) 2.8927(9) 173.3(3)
_iucr_refine_instructions_details
;
#! MoPro 13.10 04/03/2014 18:06:15 D:\0_soudani\oxonatK\Revision\refi_revis\oxk_
##displ_105.par
#! reflections hkl file : D:\0_soudani\oxonatK\Revision\refi_revis\oxonicK_sorta
##v.hkl refin. vs. F^2
#! atomic table file : D:\MoProSuite\LibMoPro\mopro.tab
#! wave functions file : D:\luneau\japan_data_2012\sph\WAVEF_Thak1999.txt
#! RF factor = 3.395 % RI factor = 4.517%
#! wR2F factor = 3.683 % wR2I factor = 6.700%
#! g.o.f.(F**2) = 1.019 Nvar= 190 Nref= 2953 Nfree= 0 0.07<sinT/l< 0.71
#
#WSIG SHEL 0.04000 0.50000 ! weighting scheme SHELX
# ! SPACE GROUP P ?
#
#CELL 7.0284 7.6736 19.2668 90.0000 99.3551 90.0000 0.71073
#ZERR 0.0002 0.0002 0.0004 0.0000 0.0020 0.0000
#
#SYMM 2 P CENTRO
# X , Y, Z
# -X , Y, -Z+1/2
#
#EQUIV 44501 45501 55502 64502 65501 65502 66501 66502 66651
#
#SCALE 1 1.005667
#
#FMULT 1.00000
#
#UOVER 0.00000 0.00000 0.00000 0.00000 0.00000 0.00000 ANI
#
#SOLVT 0.00000 50.00000
#
#EXTIN 0.00000 GAUSSIAN ISOT TYP1 ! G*10^4
#
#
#DUMMY 0
#
#KAPPA 18
# 1.000000 1.000000 ! # 1 1 oxo K1 1x
# 1.000000 1.000000 ! # 2 2 oxo K2 1x
# 1.000000 1.000000 ! # 3 3 oxo O11 1x
# 1.000000 1.000000 ! # 4 4 oxo O17 1x
# 1.000000 1.000000 ! # 5 4 oxo N12 1x
# 1.000000 1.000000 ! # 6 4 oxo C5 1x
# 0.994330 0.966990 ! # 7 3 oxo N1 1x
# 0.989510 0.882590 ! # 8 3 oxo N3 3x
# 1.007060 0.882560 ! # 9 3 oxo C2 2x
# 0.984130 0.899010 ! # 10 3 oxo O8 2x
# 0.991080 0.921460 ! # 11 3 oxo C7 1x
# 0.994070 0.887860 ! # 12 3 oxo C4 3x
# 0.987410 0.954120 ! # 13 3 oxo O10 1x
# 1.000000 1.000000 ! # 14 4 oxo O16 1x
# 0.984730 0.963620 ! # 15 5 oxo O18 1x
# 1.162620 1.399460 ! # 16 3 oxo H3 3x
# 1.000000 1.000000 ! # 17 4 oxo H12 1x
# 1.161560 1.499840 ! # 18 5 oxo H18A 2x
#
#ATOMS 27
#
#ATOM 1 K1 oxo 1 1.083529 0.487656 0.412084 1.0000 1 K
#bZX O17_4 O11_3 MON K1 V0 M0 Q0
#UANI 0.009116 0.012383 0.015372 0.000756 0.000577 0.000853
# 0.00000 0.
#
#ATOM 2 K2 oxo 2 1.000000 0.111361 0.250000 1.0000 2 K
#bZX O17_4 O11_3 MON K2 V0 M0 Q0
#UANI 0.019319 0.011230 0.024831 0. -.009217 0.
# 0.00000 0.
#
#ATOM 3 O8 oxo 3 1.454665 -0.434204 0.407581 1.0000 1 O
# XY C7 O9 OCT K10 V0 M0 Q0
#UANI 0.011177 0.009353 0.022893 -.002315 0.000100 -.000936
# 6.25835 0. -.069 -.007 0. -.057 0. 0. -.061 0.001
# 0. -.005 -.002 0. 0. 0.034 -.001
#
#ATOM 4 O9 oxo 3 1.763623 -0.393178 0.456210 1.0000 1 O
# XY C7 O8 OCT K10 V0 M0 Q0
#UANI 0.011673 0.010218 0.020924 0.002101 -.001973 0.001062
# 6.25835 0. -.069 -.007 0. -.057 0. 0. -.061 0.001
# 0. -.005 -.002 0. 0. 0.034 -.001
#
#ATOM 5 O10 oxo 3 1.889355 0.207217 0.476221 1.0000 1 O
# XY C4 N5 OCT K13 V0 M0 Q0
#UANI 0.009132 0.010182 0.027300 -.001935 -.004581 0.001930
# 6.26135 0. -.095 0. 0. -.047 0. 0. -.069 0.
# 0. -.016 0. 0. 0. 0.038 0.
#
#ATOM 6 O11 oxo 3 1.257677 0.187412 0.372789 1.0000 1 O
# XY C6 N5 OCT K3 V0 M0 Q0
#UANI 0.011185 0.011013 0.018420 0.002865 -.003444 -.000972
# 6.26135 0. -.095 0. 0. -.047 0. 0. -.069 0.
# 0. -.016 0. 0. 0. 0.038 0.
#
#ATOM 7 N1 oxo 3 1.412336 -0.070723 0.400740 1.0000 1 N
#bXY C6 C2 OCT K7 V0 M0 Q0
#UANI 0.007376 0.007702 0.012379 0.000474 -.000867 -.000031
# 5.07735 0. -.129 -.008 0. -.101 0. 0. 0.041 -.008
# 0. -.031 0.007 0. 0. -.121 0.006
#
#ATOM 8 N3 oxo 3 1.738739 -0.054079 0.451467 1.0000 1 N
#bXY C4 C2 OCT K8 V0 M0 Q0
#UANI 0.007261 0.006898 0.014485 -.000163 -.001168 0.000664
# 5.14535 0. 0.001 0. 0. -.020 0. 0. -.006 0.
# 0. 0.010 0. 0. 0. -.212 0.
#
#ATOM 9 N5 oxo 3 1.570958 0.202780 0.424946 1.0000 1 N
#bXY C4 C6 OCT K8 V0 M0 Q0
#UANI 0.007760 0.007617 0.013086 0.000492 -.001441 0.000700
# 5.14535 0. 0.001 0. 0. -.020 0. 0. -.006 0.
# 0. 0.010 0. 0. 0. -.212 0.
#
#ATOM 10 C2 oxo 3 1.575614 -0.143189 0.426075 1.0000 1 C
#bXY N3 N1 OCT K9 V0 M0 Q0
#UANI 0.007610 0.006939 0.012165 -.001046 -.000373 -.000726
# 4.05135 0. -.027 0. 0. -.312 0. 0. -.021 0.
# 0. 0.004 0. 0. 0. -.395 0.
#
#ATOM 11 C4 oxo 3 1.744013 0.126417 0.452279 1.0000 1 C
#bXY N5 N3 OCT K12 V0 M0 Q0
#UANI 0.007877 0.006511 0.015520 0.000153 -.000827 0.000784
# 4.05635 0. -.050 0. 0. -.313 0. 0. 0.099 0.
# 0. 0.022 0. 0. 0. -.423 0.
#
#ATOM 12 C6 oxo 3 1.405427 0.110495 0.397639 1.0000 1 C
#bXY N5 N1 OCT K12 V0 M0 Q0
#UANI 0.007752 0.008669 0.010934 -.000149 -.000547 -.000571
# 4.05635 0. -.050 0. 0. -.313 0. 0. 0.099 0.
# 0. 0.022 0. 0. 0. -.423 0.
#
#ATOM 13 C7 oxo 3 1.598508 -0.343796 0.430318 1.0000 1 C
#bXY O8 O9 OCT K11 V0 M0 Q0
#UANI 0.008642 0.006230 0.013219 -.000207 0.001299 -.000194
# 4.06435 0. 0.034 0. 0. -.320 0. 0. -.087 0.
# 0. -.001 0. 0. 0. -.390 0.
#
#ATOM 14 H3 oxo 3 1.858322 -0.121224 0.472878 1.0000 1 H
# ZX N3 C4 QUA K16 V0 M0 Q0
#UISO 0.011803
# 0.75335 0. 0. 0. 0.132 0.085 0. 0. 0. 0.
#
#ATOM 15 H5 oxo 3 1.559435 0.334567 0.423130 1.0000 1 H
# ZX N5 C4 QUA K16 V0 M0 Q0
#UISO 0.011766
# 0.75335 0. 0. 0. 0.132 0.085 0. 0. 0. 0.
#
#ATOM 16 N12 oxo 4 0.664291 0.650156 0.273303 1.0000 1 N
#bXY C15 C13 OCT K5 V0 M0 Q0
#UANI 0.011704 0.010953 0.023056 -.001951 0.002428 -.002110
# 5.07735 0. -.129 -.008 0. -.101 0. 0. 0.041 -.008
# 0. -.031 0.007 0. 0. -.121 0.006
#
#ATOM 17 N14 oxo 4 0.500000 0.386573 0.250000 1.0000 2 N
#bXY C15 C15_SYM65502 OCT K8 V0 M0 Q0
#UANI 0.019549 0.007914 0.018577 0. -.005084 0.
# 5.07735 0. -.129 -.008 0. -.101 0. 0. 0.041 -.008
# 0. -.031 0.007 0. 0. -.121 0.006
#
#ATOM 18 C13 oxo 4 0.500000 0.730205 0.250000 1.0000 2 C
#bXY N12 N12_SYM65502 OCT K9 V0 M0 Q0
#UANI 0.018045 0.009332 0.019759 0. 0.008987 0.
# 4.05135 0. -.027 0. 0. -.312 0. 0. -.021 0.
# 0. 0.004 0. 0. 0. -.395 0.
#
#ATOM 19 C15 oxo 4 0.670587 0.469918 0.275351 1.0000 1 C
#bXY N14 N12 OCT K12 V0 M0 Q0
#UANI 0.015607 0.012042 0.019959 0.003237 -.006175 -.002827
# 4.05635 0. -.050 0. 0. -.313 0. 0. 0.099 0.
# 0. 0.022 0. 0. 0. -.423 0.
#
#ATOM 20 C5 oxo 4 0.500000 0.930990 0.250000 1.0000 2 C
#bXY O16 O16_SYM65502 OCT K6 V0 M0 Q0
#UANI 0.033624 0.008273 0.024441 0. 0.017779 0.
# 4.06435 0. 0.034 0. 0. -.320 0. 0. -.087 0.
# 0. -.001 0. 0. 0. -.390 0.
#
#ATOM 21 O16 oxo 4 0.347660 1.002297 0.221248 1.0000 1 O
# XY C5 O16_SYM65502 OCT K14 V0 M0 Q0
#UANI 0.045533 0.016910 0.033674 0.012966 0.021835 0.008115
# 6.25835 0. -.069 -.007 0. -.057 0. 0. -.061 0.001
# 0. -.005 -.002 0. 0. 0.034 -.001
#
#ATOM 22 O17 oxo 4 0.817574 0.389976 0.298462 1.0000 1 O
# XY C15 N14 OCT K4 V0 M0 Q0
#UANI 0.026701 0.026873 0.032487 0.016125 -.014445 -.010780
# 6.26135 0. -.095 0. 0. -.047 0. 0. -.069 0.
# 0. -.016 0. 0. 0. 0.038 0.
#
#ATOM 23 H14 oxo 4 0.500000 0.252886 0.250000 1.0000 2 H
# ZX N14 C15 QUA K16 V0 M0 Q0
#UISO 0.019196
# 0.75335 0. 0. 0. 0.132 0.085 0. 0. 0. 0.
#
#ATOM 24 H12 oxo 4 0.787427 0.720398 0.286551 0.5000 1 H
# ZX N12 C15 DIP K17 V0 M0 Q0
#UISO 0.018192
# 0.75335 0. 0. 0. 0.132
#
#ATOM 25 O18 oxo 5 1.055993 0.783038 0.327661 1.0000 1 O
#bXY H18B H18A OCT K15 V0 M0 Q0
#UANI 0.016093 0.023608 0.034542 -.005837 -.007630 0.009838
# 6.29135 0. -.082 0. 0. 0.049 0. 0. 0.021 0.
# 0. -.039 0. 0. 0. -.079 0.
#
#ATOM 26 H18A oxo 5 1.173061 0.828475 0.355552 1.0000 1 H
# ZX O18 H18B QUA K18 V0 M0 Q0
#UISO 0.038981
# 0.78136 0. 0. 0. 0.120 0.102 0. 0. 0. 0.
#
#ATOM 27 H18B oxo 5 0.953476 0.844687 0.343851 1.0000 1 H
# ZX O18 H18A QUA K18 V0 M0 Q0
#UISO 0.038981
# 0.78136 0. 0. 0. 0.120 0.102 0. 0. 0. 0.
#
#ANHAR 0 3 ! number_of_anharmonic_atoms max_order
#! 1 ! atom number
#! 0.00E+00 0.00E+00 0.00E+00 0.00E+00 0.00E+00 0.00E+00 0.00E+00 0.00E+00
#! 0.00E+00 0.00E+00
#
#
#STOP
;
