# Supplementary material for: Poly[diaquatris(μ6-4,6-dioxo-1,4,5,6-tetra­hydro-1,3,5-triazine-2-carboxylato)tripotassium]
Source: Acta Crystallogr Sect E Struct Rep Online. 2014 Apr 9;70(Pt 5):m174–5. doi: 10.1107/S1600536814007569 (PMC4011208; doi:10.1107/S1600536814007569)
Supplement: Supplementary file 2 [file e-70-0m174-Isup2.hkl]

#
# fcf, LIST 4 option, 
# written by MOPRO.11
#
data_I
_shelx_title ' written by MoPro.11'
_shelx_refln_list_code        4
_shelx_F_calc_maximum      295.55
_exptl_crystal_F_000       628.00
_reflns_d_resolution_high  0.7026

loop_
 _symmetry_equiv_pos_as_xyz
'x, y, z'
'-x, y, -z+1/2'
'-x, -y, -z'
'x, -y, z+1/2'

_cell_length_a     7.0284
_cell_length_b     7.6736
_cell_length_c    19.2668
_cell_angle_alpha  90.000
_cell_angle_beta   99.355
_cell_angle_gamma  90.000


_shelx_F_squared_multiplier     1.000

loop_ 
 _refln_index_h 
 _refln_index_k 
 _refln_index_l 
 _refln_F_squared_calc 
 _refln_F_squared_meas 
 _refln_F_squared_sigma
 _refln_observed_status

  -9   0   2     236.161     213.078      13.052 o 
  -9   0   4    1336.399    1388.518      36.386 o 
  -9   0   6      46.485      33.420       9.888 o 
  -9   0   8      46.396      42.418       9.888 o 
  -9   0  12     225.601     197.357      18.885 o 
  -9   0  14     516.627     510.399      32.036 o 
  -9   1   1      19.103      12.854       6.921 o 
  -9   1   2     245.621     266.274      12.162 o 
  -9   1   3      33.219      38.562       7.910 o 
  -9   1   4      20.818       0.494       9.888 o 
  -9   1   5      78.322      71.191       7.910 o 
  -9   1   6      66.516      59.622       9.888 o 
  -9   1   7     105.062     100.557       8.998 o 
  -9   1   8     167.189     149.600       8.998 o 
  -9   1   9      46.947      17.106      10.876 o 
  -9   1  10     131.662     108.368       8.998 o 
  -9   1  11     197.429     174.714      11.964 o 
  -9   1  12      24.870      37.968      10.876 o 
  -9   1  13      19.257      30.058      12.854 o 
  -9   1  14      80.163      88.000      13.843 o 
  -9   1  15       0.124       3.164      15.820 o 
  -9   2   1     275.357     283.676      11.272 o 
  -9   2   2     300.634     289.707      12.261 o 
  -9   2   3     188.572     205.267      12.063 o 
  -9   2   4     485.242     456.314      17.402 o 
  -9   2   5      11.505      10.679       8.899 o 
  -9   2   6      13.836       1.483      11.865 o 
  -9   2   7       0.511       0.396      11.865 o 
  -9   2   8     334.329     325.402      17.106 o 
  -9   2   9     219.947     208.332      12.063 o 
  -9   2  10     161.235     147.820      13.942 o 
  -9   2  11      18.903      15.721      10.876 o 
  -9   2  12      32.747       8.306      15.820 o 
  -9   2  13     212.911     187.074      12.953 o 
  -9   2  14     180.721     197.357      19.874 o 
  -9   3   1     108.604     112.126       8.009 o 
  -9   3   2     213.845     210.310      13.052 o 
  -9   3   3      75.175      63.182       9.888 o 
  -9   3   4     291.437     272.997      13.151 o 
  -9   3   5      88.529      67.631       9.888 o 
  -9   3   6     136.389     123.200      10.975 o 
  -9   3   7       2.354       0.297       8.899 o 
  -9   3   8     249.135     222.867      14.040 o 
  -9   3   9      22.655      24.719      16.809 o 
  -9   3  10     302.640     295.936      22.939 o 
  -9   3  11     150.588     142.085      15.919 o 
  -9   3  12     390.374     379.882      21.061 o 
  -9   4   1      68.296      60.809      10.876 o 
  -9   4   2     479.960     478.759      16.512 o 
  -9   4   3      58.420      59.128       8.899 o 
  -9   4   5       4.577       0.890       8.899 o 
  -9   4   6       0.154      13.942       9.888 o 
  -9   4   7     210.287     216.143      13.052 o 
  -9   4   8     535.356     479.451      23.236 o 
  -9   4   9       0.347      21.852      14.831 o 
  -8   0   2     181.164     154.445       8.108 o 
  -8   0   4    3236.212    3326.690      54.777 o 
  -8   0   6      30.020      30.652       7.910 o 
  -8   0   8      93.830      77.025       8.899 o 
  -8   0  10    5901.629    6159.294      97.887 o 
  -8   0  12     657.732     700.538      30.454 o 
  -8   0  14     266.550     237.105      18.984 o 
  -8   0  16    2014.865    1962.000      49.537 o 
  -8   1   1     328.235     324.808      10.382 o 
  -8   1   2     997.398    1006.856      17.106 o 
  -8   1   3       8.621       9.591       4.944 o 
  -8   1   4     232.156     214.265       7.218 o 
  -8   1   5      66.913      60.117       4.944 o 
  -8   1   6       2.994       1.681       4.944 o 
  -8   1   7       0.012       6.229       5.933 o 
  -8   1   8    1279.135    1335.125      23.829 o 
  -8   1   9     114.512     120.036       7.020 o 
  -8   1  10     328.522     304.143      10.382 o 
  -8   1  11      39.989      25.213       6.921 o 
  -8   1  12     217.004     213.078      10.085 o 
  -8   1  13      24.301      25.510       9.888 o 
  -8   1  14     862.686     889.886      23.533 o 
  -8   1  15      10.160      11.667      12.854 o 
  -8   1  16     317.533     290.795      16.117 o 
  -8   1  17       0.594       2.274      10.876 o 
  -8   1  18      40.489      46.373      13.843 o 
  -8   2   1     462.049     475.990      13.744 o 
  -8   2   2     149.742     157.806       7.119 o 
  -8   2   3      27.873      23.631       5.933 o 
  -8   2   4     517.542     509.905      12.953 o 
  -8   2   5     192.287     182.229       7.119 o 
  -8   2   6      36.321      29.959       5.933 o 
  -8   2   8     304.999     322.633      12.261 o 
  -8   2   9     122.272     110.741      10.975 o 
  -8   2  10     638.828     627.765      18.885 o 
  -8   2  11      56.829      56.953       6.921 o 
  -8   2  12      47.058      40.638       9.888 o 
  -8   2  13      24.087      11.667      11.865 o 
  -8   2  14     166.470     158.004      12.953 o 
  -8   2  15     127.676     126.858      14.930 o 
  -8   2  16     366.162     402.624      21.160 o 
  -8   2  17       5.170      20.566      13.843 o 
  -8   2  18       9.740      19.676      14.831 o 
  -8   3   1       0.748      11.569       5.933 o 
  -8   3   2      40.582      46.670       5.933 o 
  -8   3   3      71.585      80.980       6.031 o 
  -8   3   4     457.240     465.509      16.512 o 
  -8   3   5      33.500      47.362       5.933 o 
  -8   3   6     330.397     337.662      12.360 o 
  -8   3   7     494.852     495.172      13.744 o 
  -8   3   8      84.062     100.557       7.020 o 
  -8   3   9      11.376      21.456       7.910 o 
  -8   3  10     263.134     288.817      17.995 o 
  -8   3  11      95.715      86.517      10.876 o 
  -8   3  12     354.189     304.638      18.984 o 
  -8   3  13     102.867      94.328      10.876 o 
  -8   3  14     158.178     166.903      12.953 o 
  -8   3  15       8.823       0.692      15.820 o 
  -8   3  16     197.918     207.047      19.874 o 
  -8   3  17     100.810     100.162      18.786 o 
  -8   4   2     235.877     239.182      10.184 o 
  -8   4   3      17.993      27.290       6.921 o 
  -8   4   4     206.053     209.321       9.097 o 
  -8   4   5       5.450       9.888       6.921 o 
  -8   4   6      42.455      47.065       7.910 o 
  -8   4   7     131.660     127.155       8.998 o 
  -8   4   8     247.150     217.627      10.085 o 
  -8   4   9     558.452     576.250      16.809 o 
  -8   4  12       9.760      10.283       9.888 o 
  -8   4  14     543.886     486.075      39.847 o 
  -8   4  15     246.456     249.465      18.984 o 
  -8   5   1     300.969     314.426      11.371 o 
  -8   5   4     437.744     479.451      17.501 o 
  -8   5   6      35.294      20.764       9.888 o 
  -8   5   7     109.772     120.728       9.986 o 
  -8   5   8      16.512       0.396      13.843 o 
  -8   5   9      27.662      25.708       8.899 o 
  -8   5  10     172.405     154.544      10.975 o 
  -8   5  11      47.040      62.292      10.876 o 
  -8   5  12      16.243       7.811      10.876 o 
  -8   6   2     283.934     259.155      11.173 o 
  -8   6   3       0.139       8.108      10.876 o 
  -8   6   4     214.384     210.112      11.074 o 
  -8   6   5     256.707     248.773      11.173 o 
  -8   6   6      57.715      59.919       9.888 o 
  -8   6   7       1.777       0.198      10.876 o 
  -8   6   8     128.628     108.665      11.964 o 
  -8   6   9      14.565      12.458      10.876 o 
  -7   0   2     400.886     395.604      11.569 o 
  -7   0   4     629.009     583.765      14.139 o 
  -7   0   6     668.359     621.338      20.764 o 
  -7   0   8    1768.658    1732.113      36.090 o 
  -7   0  12       7.542      16.710       8.899 o 
  -7   0  14     306.081     333.905      20.072 o 
  -7   0  16     644.638     657.724      26.499 o 
  -7   0  18      11.814      26.400      20.764 o 
  -7   0  20      16.352      13.843      81.078 o 
  -7   0  22     387.135     430.408      45.681 o 
  -7   1   1      22.877      17.699       2.966 o 
  -7   1   2      75.330      79.595       4.054 o 
  -7   1   3      25.634      26.697       2.966 o 
  -7   1   4      39.644      38.067       3.955 o 
  -7   1   5     389.358     383.936       9.690 o 
  -7   1   6    3108.631    3144.461      48.252 o 
  -7   1   7       9.118       7.712       2.966 o 
  -7   1   8       4.709       4.548       3.955 o 
  -7   1   9     311.687     293.465       7.515 o 
  -7   1  10      70.694      64.171       4.944 o 
  -7   1  11     124.540     130.418       7.020 o 
  -7   1  12     849.287     822.057      17.007 o 
  -7   1  13      51.626      55.470       6.921 o 
  -7   1  14     131.733     134.669      12.953 o 
  -7   1  15     309.500     337.464      14.238 o 
  -7   1  16     167.243     149.995      17.897 o 
  -7   1  17       0.016      16.315       9.888 o 
  -7   1  18     228.430     212.089      17.897 o 
  -7   1  19       0.404       7.712      12.854 o 
  -7   1  20     241.198     246.696      17.007 o 
  -7   1  22     257.643     225.240      32.728 o 
  -7   2   1     943.416     942.191      16.710 o 
  -7   2   2       9.118       9.789       2.966 o 
  -7   2   3       8.452      13.348       2.966 o 
  -7   2   4     193.381     193.402       8.108 o 
  -7   2   5      50.258      50.822       3.955 o 
  -7   2   6    1053.833    1037.805      16.512 o 
  -7   2   7     873.534     858.839      15.425 o 
  -7   2   8      29.562      26.202       4.944 o 
  -7   2   9      19.620      24.719       6.921 o 
  -7   2  10     413.323     427.837      12.656 o 
  -7   2  11      33.580      18.688       5.933 o 
  -7   2  12      41.472      41.924       5.933 o 
  -7   2  13     136.864     139.712       8.998 o 
  -7   2  14      12.629      13.645       9.888 o 
  -7   2  15      32.939      36.782       7.910 o 
  -7   2  16     457.745     456.413      20.270 o 
  -7   2  18     160.355     178.274      13.942 o 
  -7   2  19      36.949      50.229      12.854 o 
  -7   2  20      86.729      57.052      14.831 o 
  -7   2  21      81.388      50.328      19.775 o 
  -7   3   1     499.874     499.918      10.184 o 
  -7   3   3     833.999     833.922      16.117 o 
  -7   3   4    1425.036    1434.792      26.894 o 
  -7   3   5      15.162      14.634       3.955 o 
  -7   3   6      98.985     104.413       7.020 o 
  -7   3   7     132.566     127.748       6.031 o 
  -7   3   8       2.703       2.274       3.955 o 
  -7   3   9     299.146     311.065      10.382 o 
  -7   3  10     752.447     738.803      15.721 o 
  -7   3  11       1.772      14.040       4.944 o 
  -7   3  12     217.453     235.128      11.173 o 
  -7   3  15      52.170      37.474       8.899 o 
  -7   3  16     438.865     442.372      21.258 o 
  -7   3  17      50.890      69.609      14.831 o 
  -7   3  18      65.196      68.225      16.809 o 
  -7   3  19      10.537       7.811      14.831 o 
  -7   3  20     132.990      95.416      17.798 o 
  -7   4   1      84.788      94.427       6.031 o 
  -7   4   2     110.459     118.355       6.031 o 
  -7   4   3     860.271     872.385      17.204 o 
  -7   4   4     839.746     877.032      17.204 o 
  -7   4   5       7.878       4.252       4.944 o 
  -7   4   6    1304.569    1371.116      24.917 o 
  -7   4   7     419.661     440.395      14.535 o 
  -7   4   8      13.715      23.137       4.944 o 
  -7   4   9     276.602     303.253      13.249 o 
  -7   4  10     439.775     450.678      13.645 o 
  -7   4  12    1383.764    1419.071      27.685 o 
  -7   4  13     226.888     233.249      11.173 o 
  -7   4  15      12.004       8.503      10.876 o 
  -7   4  16     158.121     142.382      17.897 o 
  -7   4  18      77.089      68.323      16.809 o 
  -7   4  19      94.958      91.658      26.697 o 
  -7   5   1     104.698     107.577       7.020 o 
  -7   5   2      15.311       5.933       4.944 o 
  -7   5   3      68.908      61.303       5.933 o 
  -7   5   4    1341.565    1375.071      24.917 o 
  -7   5   5      79.815      87.604       7.020 o 
  -7   5   6     144.750     148.908       8.009 o 
  -7   5   7     365.810     373.851      12.458 o 
  -7   5   9       5.558      13.744       7.910 o 
  -7   5  10     530.997     519.100      19.479 o 
  -7   5  11       3.510       2.274       8.899 o 
  -7   5  12       0.842      19.479       7.910 o 
  -7   5  13      41.839      65.950      12.854 o 
  -7   5  14     100.253      84.638      11.865 o 
  -7   5  15      38.507      42.418       8.899 o 
  -7   5  16      41.613      19.577      10.876 o 
  -7   5  17     299.780     303.154      21.951 o 
  -7   6   2      94.069      90.373       7.020 o 
  -7   6   3     408.905     450.480      17.402 o 
  -7   6   4     136.490     133.285       7.020 o 
  -7   6   5      68.429      70.993       6.921 o 
  -7   6   6     442.683     497.644      13.744 o 
  -7   6   8      78.100      58.139       6.921 o 
  -7   6   9      23.282      18.589       8.899 o 
  -7   6  10     196.346     216.143      10.085 o 
  -7   6  11     141.098     138.328       9.986 o 
  -7   6  12     129.939     121.815       9.986 o 
  -7   6  13     130.745     144.656       9.986 o 
  -7   6  14      70.930      61.105       9.888 o 
  -7   6  15      25.699      35.200       9.888 o 
  -7   7   1     462.779     525.033      15.721 o 
  -7   7   2     144.071     139.514       9.986 o 
  -7   7   3      23.885      21.654       9.888 o 
  -7   7   4     131.584     118.256       8.998 o 
  -7   7   5      23.704      33.222       8.899 o 
  -7   7   6       8.326      10.679       7.910 o 
  -7   7   7     125.795     106.984       9.986 o 
  -7   7   8     216.768     188.260      11.074 o 
  -7   7   9      21.665       0.000      25.708 o 
  -7   7  10      94.072      95.119      10.876 o 
  -7   7  11      44.895      47.362      11.865 o 
  -6   0   2    8813.906    9097.400     140.997 o 
  -6   0   4    4826.547    4785.509      81.771 o 
  -6   0   6     469.671     503.972      11.074 o 
  -6   0   8     873.325     839.657      16.216 o 
  -6   0  10     518.544     494.282      11.074 o 
  -6   0  12     311.016     300.485      14.139 o 
  -6   0  14      32.734      31.640       6.921 o 
  -6   0  16     507.188     530.570      21.456 o 
  -6   0  18      53.516      90.966      13.843 o 
  -6   0  22     479.982     442.866      34.903 o 
  -6   0  24      59.098      14.337      49.438 o 
  -6   1   1     250.424     247.388       5.537 o 
  -6   1   2     243.751     242.247       5.537 o 
  -6   1   3      90.265      87.209       3.065 o 
  -6   1   4     489.254     486.273       8.503 o 
  -6   1   5       0.045       0.791       2.966 o 
  -6   1   6     865.370     862.497      13.843 o 
  -6   1   7       6.650       5.240       2.966 o 
  -6   1   8       4.351       5.636       1.978 o 
  -6   1   9      39.227      39.649       2.966 o 
  -6   1  10     212.368     211.298       7.218 o 
  -6   1  11     183.594     184.898       7.119 o 
  -6   1  12     649.540     624.601      11.667 o 
  -6   1  13      27.674      29.366       3.955 o 
  -6   1  14       0.666       2.175       3.955 o 
  -6   1  15      67.987      56.261       6.921 o 
  -6   1  16      78.498      98.085       8.998 o 
  -6   1  17      22.044      15.524       7.910 o 
  -6   1  18     400.998     400.251      18.193 o 
  -6   1  19      22.062      14.238      12.854 o 
  -6   1  21      31.399      52.602      20.764 o 
  -6   1  22      11.814      23.533      14.831 o 
  -6   1  24     274.665     246.795      38.661 o 
  -6   2   1      55.589      59.425       3.065 o 
  -6   2   2     176.193     176.395       4.351 o 
  -6   2   3     338.887     339.541       7.712 o 
  -6   2   4     489.710     491.612      10.184 o 
  -6   2   5     174.958     185.294       6.229 o 
  -6   2   6    1209.578    1197.687      18.292 o 
  -6   2   7     155.160     152.368       5.142 o 
  -6   2   8      62.925      65.061       3.065 o 
  -6   2  10     423.933     411.028       8.009 o 
  -6   2  11     174.429     176.395       5.240 o 
  -6   2  12     216.213     212.485       7.218 o 
  -6   2  13      97.603     102.535       5.043 o 
  -6   2  14     668.347     652.583      14.436 o 
  -6   2  15      93.163      98.085       8.009 o 
  -6   2  16     547.337     473.518      19.380 o 
  -6   2  17       0.781      10.283       7.910 o 
  -6   2  18     224.890     232.952      16.018 o 
  -6   2  20     490.446     534.624      21.456 o 
  -6   2  21      15.514      19.577      14.831 o 
  -6   2  22     572.358     593.554      31.245 o 
  -6   2  23       3.677      19.479      23.730 o 
  -6   3   1     628.284     627.963      13.447 o 
  -6   3   2     383.083     398.076       9.789 o 
  -6   3   3     128.291     129.033       5.142 o 
  -6   3   4     443.830     440.493       9.097 o 
  -6   3   5     206.116     207.442       7.218 o 
  -6   3   6     163.885     150.687       6.130 o 
  -6   3   7      23.726      28.377       3.955 o 
  -6   3   8      13.211      15.622       2.966 o 
  -6   3   9     133.636     129.033       4.153 o 
  -6   3  10     538.028     546.192      12.162 o 
  -6   3  12     226.735     244.323       7.317 o 
  -6   3  13       9.662       9.492       5.933 o 
  -6   3  14     205.347     186.283       9.097 o 
  -6   3  15     233.934     206.948      10.085 o 
  -6   3  16     274.298     274.085      12.162 o 
  -6   3  17      96.844      88.000      12.854 o 
  -6   3  18     121.281     105.798      14.831 o 
  -6   3  20      41.997      72.278      14.831 o 
  -6   3  21     105.950      90.768      25.708 o 
  -6   3  22     142.223     195.973      33.717 o 
  -6   4   1      54.923      54.679       4.944 o 
  -6   4   2      65.848      66.049       4.944 o 
  -6   4   3     521.316     506.543      12.854 o 
  -6   4   4       6.255       4.351       3.955 o 
  -6   4   5      39.734      36.782       3.955 o 
  -6   4   6      60.048      68.917       4.944 o 
  -6   4   7       0.132       3.362       3.955 o 
  -6   4   8     229.506     228.701       7.317 o 
  -6   4   9     102.426      90.867       5.043 o 
  -6   4  10     103.153      85.132       6.031 o 
  -6   4  11       4.082       1.187       5.933 o 
  -6   4  12    1130.553    1170.793      24.719 o 
  -6   4  13      12.398      12.458       7.910 o 
  -6   4  14      25.907      17.303       5.933 o 
  -6   4  15      93.763      88.000       7.020 o 
  -6   4  16      21.752      18.984      10.876 o 
  -6   4  17     208.556     241.258      14.040 o 
  -6   4  18     565.528     524.736      52.701 o 
  -6   4  19      19.218       8.503      14.831 o 
  -6   4  20       0.062      17.798      23.730 o 
  -6   4  21      79.578      48.153      21.753 o 
  -6   5   2     254.674     260.440       8.306 o 
  -6   5   3      30.361      37.177       5.933 o 
  -6   5   4     455.953     449.293      11.766 o 
  -6   5   5     123.138     124.584       7.020 o 
  -6   5   6     455.355     462.048      13.645 o 
  -6   5   7     103.249     108.863       7.020 o 
  -6   5   8     793.072     839.063      17.007 o 
  -6   5   9     303.581     309.186      11.272 o 
  -6   5  10    1612.948    1676.248      29.070 o 
  -6   5  11     744.457     734.057      15.622 o 
  -6   5  12      73.860      64.962       7.910 o 
  -6   5  13     112.745     126.265      10.975 o 
  -6   5  14       4.213      12.854       7.910 o 
  -6   5  15      68.790      85.627       8.899 o 
  -6   5  16    1049.500    1055.800      26.004 o 
  -6   5  17    1189.307    1239.710      25.906 o 
  -6   5  18      79.042      97.294      12.854 o 
  -6   5  19      12.213      20.467      15.820 o 
  -6   5  20      37.370      37.771      23.730 o 
  -6   6   1       7.693       4.351       4.944 o 
  -6   6   2      24.930      27.883       4.944 o 
  -6   6   3    1558.137    1600.806      26.202 o 
  -6   6   4      44.449      46.373       5.933 o 
  -6   6   5       8.412      16.809       4.944 o 
  -6   6   6     595.972     614.417      13.348 o 
  -6   6   7     175.598     187.865       7.218 o 
  -6   6   8       7.009      18.391       4.944 o 
  -6   6   9     268.747     260.440      11.173 o 
  -6   6  10       0.247       1.978       5.933 o 
  -6   6  11       7.375       9.789       9.888 o 
  -6   6  12     888.870     839.657      19.676 o 
  -6   6  13      75.620      87.407       8.899 o 
  -6   6  14      81.512      72.377       7.910 o 
  -6   6  15      15.903      30.058       8.899 o 
  -6   6  16     133.161     170.463      10.975 o 
  -6   6  17     470.017     481.725      18.391 o 
  -6   6  18    1122.838    1139.548      28.081 o 
  -6   7   1     349.850     389.572      13.447 o 
  -6   7   2     392.001     410.237      12.557 o 
  -6   7   4     168.685     147.128       8.998 o 
  -6   7   5      28.054      27.290       5.933 o 
  -6   7   6     221.708     211.595       9.195 o 
  -6   7   7      81.847      85.726       7.020 o 
  -6   7   8      37.090      33.321       6.921 o 
  -6   7   9       0.012      10.975       6.921 o 
  -6   7  10     273.701     314.130      13.249 o 
  -6   7  11     122.633     112.521       8.998 o 
  -6   7  12     451.355     409.644      15.425 o 
  -6   7  13      32.310      15.820       8.899 o 
  -6   7  14     122.845     138.130      11.964 o 
  -6   8   1       0.558      11.272       7.910 o 
  -6   8   2     375.948     373.357      14.337 o 
  -6   8   3     273.410     270.624      11.173 o 
  -6   8   4     121.220     109.060       8.998 o 
  -6   8   5      91.977     107.577       9.986 o 
  -6   8   6     209.250     205.267      10.085 o 
  -6   8   7      30.785      17.798       9.888 o 
  -6   8   8     464.121     426.453      32.926 o 
  -6   8   9     259.984     262.615      14.040 o 
  -6   8  10      59.750      74.256       9.888 o 
  -6   8  11      30.746      47.559       9.888 o 
  -5   0   2    2210.057    2234.997      32.629 o 
  -5   0   4    1166.825    1131.440      17.106 o 
  -5   0   6     373.274     378.103       7.020 o 
  -5   0   8    1768.692    1789.165      27.389 o 
  -5   0  10     487.212     455.226      11.766 o 
  -5   0  12     679.922     647.342      13.546 o 
  -5   0  14    1469.788    1464.159      27.092 o 
  -5   0  16     244.338     268.251      12.162 o 
  -5   0  18     172.146     172.737      12.953 o 
  -5   0  20     189.315     193.896      17.897 o 
  -5   0  22     229.976     233.842      22.840 o 
  -5   0  24     886.219     985.104      43.604 o 
  -5   1   1     392.577     388.880       7.119 o 
  -5   1   2     461.515     448.404       8.207 o 
  -5   1   3     611.896     602.848       9.195 o 
  -5   1   4      31.250      30.553       1.978 o 
  -5   1   5      31.251      29.959       1.978 o 
  -5   1   6    2484.178    2491.680      33.717 o 
  -5   1   7      28.275      35.595       1.978 o 
  -5   1   8     118.315     119.739       3.164 o 
  -5   1   9      32.367      35.497       1.978 o 
  -5   1  10      19.840      22.840       2.966 o 
  -5   1  11     489.748     465.311       8.306 o 
  -5   1  12    1784.435    1766.720      25.807 o 
  -5   1  13      46.706      46.670       2.966 o 
  -5   1  14      45.815      49.438       3.955 o 
  -5   1  16     256.307     248.080       9.195 o 
  -5   1  17      16.211      22.346       4.944 o 
  -5   1  18     551.492     544.313      13.052 o 
  -5   1  19     109.875     106.292       6.031 o 
  -5   1  20      66.082      72.971      11.865 o 
  -5   1  21      29.622      18.688      13.843 o 
  -5   1  22     220.842     231.469      24.818 o 
  -5   1  24     126.166     128.045      27.685 o 
  -5   1  25      58.418      38.562      41.528 o 
  -5   2   1     146.476     140.701       3.263 o 
  -5   2   2     717.033     724.763      10.778 o 
  -5   2   3     213.910     199.137       4.449 o 
  -5   2   4      17.074      18.292       1.978 o 
  -5   2   5     117.003     122.310       3.164 o 
  -5   2   6    1279.727    1271.449      18.094 o 
  -5   2   7     293.579     293.069       7.515 o 
  -5   2   8    5811.517    6000.598      80.287 o 
  -5   2   9    1013.860    1013.778      14.831 o 
  -5   2  10       1.484       2.472       1.978 o 
  -5   2  11     649.973     642.003      10.184 o 
  -5   2  12     458.104     445.141       9.097 o 
  -5   2  13     554.555     536.502       9.591 o 
  -5   2  14    2303.985    2334.764      34.706 o 
  -5   2  15     147.660     145.842       8.009 o 
  -5   2  16      12.329      16.216       4.944 o 
  -5   2  17      85.492      76.530       6.921 o 
  -5   2  18     443.804     470.057      17.501 o 
  -5   2  19     275.986     277.447      16.018 o 
  -5   2  20     162.758     137.141      10.975 o 
  -5   2  21      10.164      24.027      13.843 o 
  -5   2  22      95.419      95.218      16.809 o 
  -5   2  23      69.789      65.258      20.764 o 
  -5   2  24     259.227     293.662      43.604 o 
  -5   2  25       1.844     121.618      40.539 o 
  -5   3   1     305.380     312.449       5.834 o 
  -5   3   2    2346.728    2352.166      34.112 o 
  -5   3   3     602.010     575.459       9.789 o 
  -5   3   4      44.337      43.110       2.966 o 
  -5   3   5     330.866     294.157       7.515 o 
  -5   3   6     681.152     673.940      11.173 o 
  -5   3   7     156.159     142.876       4.252 o 
  -5   3   8     117.985     114.202       4.153 o 
  -5   3  10     382.725     369.105       7.020 o 
  -5   3  11      19.146      22.643       2.966 o 
  -5   3  12     622.893     608.187      11.569 o 
  -5   3  13       8.759       7.317       3.955 o 
  -5   3  14     104.503     104.809       5.043 o 
  -5   3  15      30.455      32.333       4.944 o 
  -5   3  16     364.040     364.458      12.458 o 
  -5   3  17      59.412      70.696       7.910 o 
  -5   3  18     345.484     380.970      18.193 o 
  -5   3  19       1.439       4.449       9.888 o 
  -5   3  20     291.264     269.240      14.139 o 
  -5   3  21      45.150      62.786      17.798 o 
  -5   3  22     158.855     176.099      21.852 o 
  -5   3  24     159.310     146.337      20.863 o 
  -5   4   1     172.383     185.195       6.229 o 
  -5   4   2     836.296     818.003      13.645 o 
  -5   4   3      10.817      13.843       2.966 o 
  -5   4   4     129.560     134.274       5.142 o 
  -5   4   5     151.699     159.092       5.240 o 
  -5   4   6     622.168     641.706      11.766 o 
  -5   4   7      72.138      78.409       4.054 o 
  -5   4   8      57.431      54.283       2.966 o 
  -5   4  10      74.859      70.400       4.054 o 
  -5   4  11     174.564     175.406       6.229 o 
  -5   4  12     537.252     527.999      12.063 o 
  -5   4  13     136.535     132.890       6.031 o 
  -5   4  14       7.071       8.404       5.933 o 
  -5   4  15      31.132      29.366       4.944 o 
  -5   4  16     153.385     161.761      10.975 o 
  -5   4  17      13.924      21.258       7.910 o 
  -5   4  18     696.574     690.551      32.431 o 
  -5   4  19       3.290      24.225      15.820 o 
  -5   4  20       5.897       9.986      13.843 o 
  -5   4  21       0.289      16.117      10.876 o 
  -5   4  22      26.217      43.703      20.764 o 
  -5   4  23       5.642       7.613      19.775 o 
  -5   5   1      35.875      34.112       3.955 o 
  -5   5   2      98.311      87.505       4.054 o 
  -5   5   3     110.603     110.148       5.043 o 
  -5   5   4      68.110      66.544       4.054 o 
  -5   5   5     408.015     413.302       8.899 o 
  -5   5   6     160.740     163.739       6.130 o 
  -5   5   7       7.233       7.613       3.955 o 
  -5   5   8    1324.931    1315.943      22.939 o 
  -5   5   9      45.317      49.636       4.944 o 
  -5   5  10       6.295       9.986       3.955 o 
  -5   5  11    1373.007    1385.552      23.335 o 
  -5   5  12      90.327      87.209       5.043 o 
  -5   5  13     131.808     117.663       6.031 o 
  -5   5  14     821.056     844.007      17.897 o 
  -5   5  15     246.083     270.229      11.173 o 
  -5   5  16      40.387      39.056       7.910 o 
  -5   5  17     270.498     259.253      11.173 o 
  -5   5  18     228.886     227.811      11.074 o 
  -5   5  19     163.421     160.970      25.807 o 
  -5   5  20     190.525     174.022      13.942 o 
  -5   5  21     124.257     124.485      15.820 o 
  -5   5  22     274.296     267.954      33.717 o 
  -5   6   1      34.928      39.946       4.944 o 
  -5   6   2      86.635      88.000       6.031 o 
  -5   6   3     491.084     498.039      15.622 o 
  -5   6   4      70.489      75.146       5.043 o 
  -5   6   5       2.408      11.865       4.944 o 
  -5   6   6     149.239     150.588       7.119 o 
  -5   6   7     296.273     296.035      13.151 o 
  -5   6   8       0.234      16.413       4.944 o 
  -5   6   9    1213.672    1258.200      22.643 o 
  -5   6  10    1292.804    1301.408      26.202 o 
  -5   6  11     491.626     512.475      16.611 o 
  -5   6  12      16.643      33.321       5.933 o 
  -5   6  13    1515.587    1530.307      28.279 o 
  -5   6  14      12.976      17.798       7.910 o 
  -5   6  15     307.564     339.541      12.360 o 
  -5   6  16     843.517     823.738      20.467 o 
  -5   6  18      39.750      35.398       9.888 o 
  -5   6  19     181.351     184.107      12.953 o 
  -5   6  20       0.999      14.831      12.854 o 
  -5   7   1     211.863     232.161      10.184 o 
  -5   7   2     209.098     221.977       9.195 o 
  -5   7   3      24.804      28.575       5.933 o 
  -5   7   4      22.309      28.773       5.933 o 
  -5   7   5     185.349     203.982      11.074 o 
  -5   7   6     126.198     140.503       7.020 o 
  -5   7   7     366.780     377.213      13.348 o 
  -5   7   8      25.127      20.764       5.933 o 
  -5   7   9      84.102      79.101       6.031 o 
  -5   7  10       0.014       1.483       5.933 o 
  -5   7  11       5.813       7.119       5.933 o 
  -5   7  12     186.115     213.968      11.074 o 
  -5   7  13     231.694     218.714      10.085 o 
  -5   7  14      29.670      22.939       7.910 o 
  -5   7  15      16.059      11.371       9.888 o 
  -5   7  16     123.176     124.386      12.953 o 
  -5   7  17       8.682       7.613      13.843 o 
  -5   8   1      45.440      48.252       7.910 o 
  -5   8   2      21.410      27.092       6.921 o 
  -5   8   3     123.909     128.144       8.009 o 
  -5   8   4     353.709     341.222      13.348 o 
  -5   8   5      88.820     109.159       9.986 o 
  -5   8   6      15.147      14.040       6.921 o 
  -5   8   7       7.878      19.380       6.921 o 
  -5   8   8     319.519     335.289      13.249 o 
  -5   8   9     354.887     357.141      14.337 o 
  -5   8  10      84.918      98.085       8.998 o 
  -5   8  11       1.519       6.031       9.888 o 
  -5   8  12      69.120      73.465       8.899 o 
  -5   8  13       0.044       7.020      10.876 o 
  -5   8  14     243.448     224.251      13.052 o 
  -5   9   2      39.686      54.085       8.899 o 
  -5   9   3     188.752     165.222      11.964 o 
  -5   9   4       6.993       9.294       8.899 o 
  -5   9   5     452.958     475.199      21.258 o 
  -5   9   6    1734.889    1775.718      34.607 o 
  -5   9   7      26.290      30.652      12.854 o 
  -5   9   8       1.905       8.009       9.888 o 
  -5   9   9     245.736     204.080      17.897 o 
  -4   0   2    3570.904    3748.891      53.097 o 
  -4   0   4       0.646       1.582       1.978 o 
  -4   0   8     452.175     471.936       8.404 o 
  -4   0  10      54.180      66.049       3.065 o 
  -4   0  12     384.817     383.640       7.910 o 
  -4   0  14    1426.146    1424.015      23.533 o 
  -4   0  16      93.490      95.514       4.054 o 
  -4   0  18     292.040     316.206      12.261 o 
  -4   0  20    1919.808    1944.499      39.649 o 
  -4   0  22     283.477     298.507      16.117 o 
  -4   0  24    1344.113    1341.157      51.218 o 
  -4   0  26     534.523     538.282      30.157 o 
  -4   1   1     273.135     285.060       5.735 o 
  -4   1   2     851.258     871.890      12.458 o 
  -4   1   3     400.443     400.053       6.328 o 
  -4   1   4    1020.832    1041.957      14.337 o 
  -4   1   5     310.376     290.597       4.944 o 
  -4   1   6     384.519     397.285       6.328 o 
  -4   1   7    2284.932    2337.532      31.245 o 
  -4   1   8     736.222     736.430      10.085 o 
  -4   1   9     694.348     659.306       9.591 o 
  -4   1  10    1006.069     998.254      14.040 o 
  -4   1  11     293.982     258.957       4.746 o 
  -4   1  12    1209.438    1197.490      18.292 o 
  -4   1  13      97.526     101.249       5.043 o 
  -4   1  14     114.474     117.366       4.153 o 
  -4   1  15      26.333      23.829       2.966 o 
  -4   1  16     464.341     448.997       9.097 o 
  -4   1  17       8.733       5.043       3.955 o 
  -4   1  18    1250.293    1265.714      19.479 o 
  -4   1  19      27.696      32.036       4.944 o 
  -4   1  20      73.940      77.420       6.031 o 
  -4   1  21      23.463      26.598       8.899 o 
  -4   1  22      40.924      46.076       7.910 o 
  -4   1  23       0.124       3.955       8.899 o 
  -4   1  24     684.065     709.239      24.719 o 
  -4   1  25       7.063      43.011      15.820 o 
  -4   1  26      82.008      86.022      24.719 o 
  -4   2   1      14.059      12.557       0.989 o 
  -4   2   2    1620.938    1529.714      21.258 o 
  -4   2   3     907.331     876.636      12.458 o 
  -4   2   4      81.355      88.692       2.175 o 
  -4   2   5       0.287       2.076       0.989 o 
  -4   2   6     943.797     917.571      12.755 o 
  -4   2   7      65.625      52.800       2.076 o 
  -4   2   8      73.144      70.499       2.076 o 
  -4   2   9       4.357       4.944       0.989 o 
  -4   2  10     415.119     401.833       6.328 o 
  -4   2  11     229.250     218.418       4.548 o 
  -4   2  12     491.403     499.028       8.503 o 
  -4   2  13      33.212      35.398       1.978 o 
  -4   2  14     376.086     380.377       7.910 o 
  -4   2  15      45.061      48.944       2.966 o 
  -4   2  16      10.456       6.526       2.966 o 
  -4   2  17      45.565      43.506       3.955 o 
  -4   2  18     175.805     196.961       7.218 o 
  -4   2  19     183.099     167.892       9.986 o 
  -4   2  20     467.908     457.302      15.524 o 
  -4   2  21      42.616      56.261       6.921 o 
  -4   2  22     127.901     151.775      10.975 o 
  -4   2  23      12.249       1.187      12.854 o 
  -4   2  24      97.063      98.481      12.854 o 
  -4   2  25     170.413     200.422      18.885 o 
  -4   2  26     159.792      85.923      24.719 o 
  -4   3   1     553.220     562.803      10.481 o 
  -4   3   2    4878.546    5090.938      68.225 o 
  -4   3   3    2491.995    2517.783      35.991 o 
  -4   3   4     426.259     419.235       6.526 o 
  -4   3   5     252.115     239.379       5.537 o 
  -4   3   6      37.084      39.254       2.966 o 
  -4   3   7     317.539     318.678       5.834 o 
  -4   3   8    2389.250    2341.191      34.013 o 
  -4   3   9     621.060     621.338      10.876 o 
  -4   3  10      88.769      98.184       3.164 o 
  -4   3  11      50.477      54.876       3.955 o 
  -4   3  12     107.881     108.665       4.054 o 
  -4   3  13     195.708     194.489       6.229 o 
  -4   3  14     367.374     363.172       6.921 o 
  -4   3  15     213.756     223.262       6.328 o 
  -4   3  16      23.588      21.357       3.955 o 
  -4   3  17      44.953      46.768       4.944 o 
  -4   3  18     247.141     230.975       8.207 o 
  -4   3  19      22.817      30.948       4.944 o 
  -4   3  20      57.196      57.249       5.933 o 
  -4   3  21     364.222     384.035      14.337 o 
  -4   3  22     117.857     140.602       8.998 o 
  -4   3  23       3.955      17.600       9.888 o 
  -4   3  24     139.122     165.024      10.975 o 
  -4   3  25      38.227      58.930      15.820 o 
  -4   4   1       1.758       4.054       1.978 o 
  -4   4   2     538.625     532.349      10.382 o 
  -4   4   3      27.620      26.795       2.966 o 
  -4   4   4    2103.721    2126.333      36.485 o 
  -4   4   5    2036.679    1992.553      30.948 o 
  -4   4   6    2169.756    2154.315      35.101 o 
  -4   4   7     210.723     226.723       5.438 o 
  -4   4   8     190.120     202.103       5.339 o 
  -4   4   9     291.173     279.820       8.404 o 
  -4   4  10    1245.667    1279.755      19.577 o 
  -4   4  11     226.102     219.110       7.218 o 
  -4   4  12     514.992     525.725      10.382 o 
  -4   4  13      99.649      96.009       4.054 o 
  -4   4  14     222.193     222.570       7.317 o 
  -4   4  15      80.713      85.429       4.054 o 
  -4   4  16      79.363      96.602       5.043 o 
  -4   4  17      81.398      82.463       6.921 o 
  -4   4  18     513.860     504.367      14.733 o 
  -4   4  19      34.518      42.418       6.921 o 
  -4   4  20     104.740     116.575       7.020 o 
  -4   4  21      12.857       3.065       8.899 o 
  -4   4  22     115.123     105.303       8.998 o 
  -4   4  23       0.057      26.103      10.876 o 
  -4   4  24     791.707     809.598      51.119 o 
  -4   5   1       9.035       8.404       2.966 o 
  -4   5   2     555.537     555.486      10.481 o 
  -4   5   3      44.193      42.715       2.966 o 
  -4   5   4     550.697     563.298      10.580 o 
  -4   5   5    5400.719    5546.164      78.409 o 
  -4   5   6     206.322     222.669       6.328 o 
  -4   5   7      91.353      96.701       4.054 o 
  -4   5   8     657.694     655.945      12.656 o 
  -4   5   9     141.783     144.755       5.142 o 
  -4   5  10     222.074     223.559       7.317 o 
  -4   5  11    1456.925    1460.105      23.038 o 
  -4   5  12      12.219      11.569       2.966 o 
  -4   5  13      53.661      51.416       3.955 o 
  -4   5  14     537.592     553.608      13.052 o 
  -4   5  15      30.668      39.155       4.944 o 
  -4   5  16       4.739      15.425       3.955 o 
  -4   5  17     439.560     452.556      11.766 o 
  -4   5  18      35.421      42.813       5.933 o 
  -4   5  19      12.701      17.897       6.921 o 
  -4   5  20     209.224     189.842      10.085 o 
  -4   5  21      46.697      36.881       8.899 o 
  -4   5  22      76.350      65.159      13.843 o 
  -4   5  23      30.964      20.665      13.843 o 
  -4   6   1       4.154      13.645       3.955 o 
  -4   6   2     730.590     724.367      13.942 o 
  -4   6   3       0.254       3.560       3.955 o 
  -4   6   4    3977.194    4080.423      61.105 o 
  -4   6   5     510.579     509.410      11.074 o 
  -4   6   6    2598.470    2613.693      40.243 o 
  -4   6   7    1703.938    1724.796      28.575 o 
  -4   6   8     882.773     867.639      23.434 o 
  -4   6   9     217.958     202.795      10.085 o 
  -4   6  10    1863.921    1902.279      31.146 o 
  -4   6  11      40.855      44.000       4.944 o 
  -4   6  12    1070.022    1072.016      18.292 o 
  -4   6  13      21.889      25.708       4.944 o 
  -4   6  14     347.574     309.186      10.382 o 
  -4   6  15     619.640     603.145      16.018 o 
  -4   6  16     127.099     154.247      10.975 o 
  -4   6  17      69.259      66.939       6.921 o 
  -4   6  18     312.531     310.372      16.117 o 
  -4   6  19      52.158      48.548       7.910 o 
  -4   6  20     142.285     126.265       9.986 o 
  -4   6  21      94.378      77.025      12.854 o 
  -4   7   1      30.103      48.746       7.910 o 
  -4   7   2    1580.568    1583.799      31.047 o 
  -4   7   3     244.547     232.260       9.195 o 
  -4   7   4      72.667      75.443       5.043 o 
  -4   7   5    1761.135    1775.817      30.454 o 
  -4   7   6     375.133     380.871      11.569 o 
  -4   7   7       0.063       4.548       4.944 o 
  -4   7   8     334.877     339.640      10.481 o 
  -4   7   9      19.123      29.366       6.921 o 
  -4   7  10     184.063     191.128       8.108 o 
  -4   7  11     682.863     727.828      16.512 o 
  -4   7  12     425.188     423.882      17.303 o 
  -4   7  13     105.879     119.146       8.009 o 
  -4   7  14      94.418      84.243       7.910 o 
  -4   7  15      66.721      80.683       9.888 o 
  -4   7  17      77.549      78.903      13.843 o 
  -4   7  18     201.478     214.067      12.063 o 
  -4   7  19      58.119      52.207      11.865 o 
  -4   8   1     245.894     257.078      13.151 o 
  -4   8   2     588.059     557.068      16.809 o 
  -4   8   3      37.925      27.290       6.921 o 
  -4   8   4      12.483      20.467       5.933 o 
  -4   8   5      60.092      54.975       5.933 o 
  -4   8   6      40.697      39.155       5.933 o 
  -4   8   7      99.853     105.896       8.998 o 
  -4   8   8     308.379     300.979      11.272 o 
  -4   8   9     105.298     110.840       8.009 o 
  -4   8  11       1.609       3.065       8.899 o 
  -4   8  12     191.802     194.094      10.085 o 
  -4   8  13       3.536      17.007       9.888 o 
  -4   8  14     547.708     605.320      18.786 o 
  -4   8  15     167.294     150.094      10.975 o 
  -4   8  16       0.019       5.043       9.888 o 
  -4   9   1      25.651      37.474       6.921 o 
  -4   9   2      54.956      67.434       6.921 o 
  -4   9   3       6.421      10.184       7.910 o 
  -4   9   4       0.809      15.227       6.921 o 
  -4   9   5     256.302     265.483      10.283 o 
  -4   9   6      14.257      11.074       6.921 o 
  -4   9   7     394.793     355.262      13.348 o 
  -4   9   8     351.448     341.024      14.238 o 
  -4   9   9      46.894      49.438       8.899 o 
  -4   9  10     138.831     137.240      10.975 o 
  -4   9  12     454.329     403.810      19.182 o 
  -4  10   2     619.719     535.316      42.813 o 
  -3   0   2   16487.357   18030.568     241.159 o 
  -3   0   4     429.457     470.156       9.195 o 
  -3   0   6     716.475     666.327      10.382 o 
  -3   0   8    2834.697    2951.949      41.825 o 
  -3   0  10     210.692     158.103       4.252 o 
  -3   0  12    2305.412    2234.009      31.838 o 
  -3   0  14     237.920     255.496       4.746 o 
  -3   0  16     922.947     928.942      14.337 o 
  -3   0  18    8331.787    8705.753     122.409 o 
  -3   0  20     288.202     266.768       9.294 o 
  -3   0  22      15.258      14.040       5.933 o 
  -3   0  24    1975.917    2098.647      48.350 o 
  -3   0  26     488.809     434.165      25.115 o 
  -3   1   1    3007.819    3182.231      43.506 o 
  -3   1   2     509.885     519.397       7.910 o 
  -3   1   3      73.261      68.126       2.076 o 
  -3   1   4    1413.697    1465.840      20.171 o 
  -3   1   5       0.139       1.681       0.989 o 
  -3   1   6     528.744     481.033       6.921 o 
  -3   1   7    3220.088    3278.438      44.198 o 
  -3   1   8    1763.225    1772.455      23.730 o 
  -3   1   9     314.124     265.977       4.746 o 
  -3   1  10     220.457     231.173       4.548 o 
  -3   1  11      77.543      70.598       2.076 o 
  -3   1  12      71.466      75.640       2.076 o 
  -3   1  13     477.532     449.195       6.724 o 
  -3   1  14     564.325     545.104       8.009 o 
  -3   1  15      32.551      29.267       1.978 o 
  -3   1  16    1230.828    1209.256      16.908 o 
  -3   1  17      34.707      35.101       1.978 o 
  -3   1  18      67.351      81.771       3.065 o 
  -3   1  19      27.284      26.795       2.966 o 
  -3   1  20     133.756     136.647       6.130 o 
  -3   1  21      97.680     109.753       5.043 o 
  -3   1  22     600.996     577.239      14.139 o 
  -3   1  23     147.244     171.946       8.108 o 
  -3   1  24     168.812     171.352       9.986 o 
  -3   1  25      56.807      75.245      11.865 o 
  -3   1  26      80.718      60.117       9.888 o 
  -3   2   1    2056.761    1934.018      26.993 o 
  -3   2   2   10746.275   11393.405     150.193 o 
  -3   2   3    1402.951    1358.262      22.346 o 
  -3   2   4    4909.375    5058.407      68.719 o 
  -3   2   5     969.012     975.414      13.843 o 
  -3   2   6      78.225      71.982       2.076 o 
  -3   2   7    1506.724    1517.255      21.258 o 
  -3   2   8    3442.485    3461.557      45.582 o 
  -3   2   9      47.298      51.119       2.076 o 
  -3   2  10     117.136     136.548       3.263 o 
  -3   2  11     500.803     500.709       7.020 o 
  -3   2  12     506.779     522.165       7.910 o 
  -3   2  13      27.946      30.652       1.978 o 
  -3   2  14     405.140     387.199       6.328 o 
  -3   2  15     665.347     650.704      10.975 o 
  -3   2  16     846.180     851.522      13.052 o 
  -3   2  17     250.739     258.462       6.427 o 
  -3   2  18     274.210     285.060       8.404 o 
  -3   2  19      29.929      33.816       2.966 o 
  -3   2  20     353.312     342.211       9.492 o 
  -3   2  21     477.567     476.484      10.975 o 
  -3   2  22      49.198      48.252       4.944 o 
  -3   2  23      35.908      33.915       6.921 o 
  -3   2  24     173.124     174.813       9.097 o 
  -3   2  25      12.084      11.074       7.910 o 
  -3   2  26     205.532     203.092      11.074 o 
  -3   3   1     593.589     575.361       8.998 o 
  -3   3   2    1191.877    1290.334      18.193 o 
  -3   3   3      47.058      40.243       1.978 o 
  -3   3   4     152.681     159.883       3.362 o 
  -3   3   5     559.633     574.372       9.789 o 
  -3   3   6     142.412     138.723       4.153 o 
  -3   3   7      70.399      87.604       4.054 o 
  -3   3   8    2721.496    2715.041      36.683 o 
  -3   3   9     145.769     171.254       4.351 o 
  -3   3  10     542.055     525.131       8.701 o 
  -3   3  11       1.790       2.867       1.978 o 
  -3   3  12       1.847      11.964       1.978 o 
  -3   3  13    1242.576    1216.474      19.182 o 
  -3   3  14    2946.147    2891.535      41.429 o 
  -3   3  15      60.123      57.447       3.065 o 
  -3   3  16     275.745     256.683       6.427 o 
  -3   3  17       1.857       0.692       3.955 o 
  -3   3  18      73.548      81.078       5.043 o 
  -3   3  19     354.673     351.505       9.591 o 
  -3   3  20     852.182     870.704      15.524 o 
  -3   3  21     275.067     301.869       8.503 o 
  -3   3  22      56.334      60.018       5.933 o 
  -3   3  23      17.925      21.951       5.933 o 
  -3   3  24      43.918      42.121       7.910 o 
  -3   3  25      21.013       3.658      13.843 o 
  -3   3  26     201.404     172.045      33.618 o 
  -3   4   1     591.810     581.886       9.789 o 
  -3   4   2     685.504     632.709       9.393 o 
  -3   4   3     532.217     503.181       8.602 o 
  -3   4   4     273.898     283.874       5.735 o 
  -3   4   5      31.201      33.618       1.978 o 
  -3   4   6    1183.886    1118.883      16.315 o 
  -3   4   7     436.554     428.628       8.108 o 
  -3   4   8     116.876     125.672       3.263 o 
  -3   4   9     128.791     114.894       4.153 o 
  -3   4  10    3593.314    3576.649      52.602 o 
  -3   4  11     136.085     126.957       4.153 o 
  -3   4  12     305.676     292.772       5.735 o 
  -3   4  13     162.534     158.301       4.252 o 
  -3   4  14     200.161     204.674       5.339 o 
  -3   4  15       1.845       6.130       2.966 o 
  -3   4  16    1379.751    1309.516      20.566 o 
  -3   4  17     378.133     367.622       8.701 o 
  -3   4  18       0.394       5.043       3.955 o 
  -3   4  19     400.836     393.626      11.569 o 
  -3   4  20      51.903      52.998       4.944 o 
  -3   4  21      30.980      33.222       5.933 o 
  -3   4  22     476.925     498.830      14.733 o 
  -3   4  23     253.094     248.575      13.052 o 
  -3   4  24       8.335      17.007       8.899 o 
  -3   4  25      32.319      19.676      14.831 o 
  -3   5   1     119.569     121.914       5.043 o 
  -3   5   2    2287.934    2289.874      34.409 o 
  -3   5   3     292.514     301.869       8.503 o 
  -3   5   4     526.891     522.363       9.492 o 
  -3   5   5     186.720     183.218       5.240 o 
  -3   5   7      27.499      25.016       2.966 o 
  -3   5   8    1903.414    1923.142      29.762 o 
  -3   5   9     113.901     109.555       4.153 o 
  -3   5  10       8.648       6.328       1.978 o 
  -3   5  11       1.476       2.175       1.978 o 
  -3   5  12      38.682      31.443       1.978 o 
  -3   5  13       4.541       1.879       2.966 o 
  -3   5  14    1241.332    1272.141      19.577 o 
  -3   5  15      58.245      69.114       5.933 o 
  -3   5  16      87.728      95.218       5.043 o 
  -3   5  17     112.194     107.577       5.043 o 
  -3   5  18      53.572      50.229       4.944 o 
  -3   5  19      31.707      36.980       4.944 o 
  -3   5  20     619.612     606.507      14.238 o 
  -3   5  21      18.336      16.216       6.921 o 
  -3   5  23     101.542      95.712       9.888 o 
  -3   6   1    8695.928    9181.742     127.155 o 
  -3   6   2       0.821       9.690       2.966 o 
  -3   6   3      76.932      69.807       4.054 o 
  -3   6   4     248.814     250.849       7.317 o 
  -3   6   5      67.055      62.193       4.944 o 
  -3   6   6      27.184      34.211       2.966 o 
  -3   6   7     738.088     763.522      15.820 o 
  -3   6   8     132.293     117.168       6.031 o 
  -3   6   9      14.162      16.710       2.966 o 
  -3   6  10     208.903     182.328       6.229 o 
  -3   6  11      62.309      56.063       3.955 o 
  -3   6  12     134.705     137.636       5.142 o 
  -3   6  13      96.355      96.305       4.054 o 
  -3   6  14     102.752      76.332       5.043 o 
  -3   6  15     175.140     173.923       9.097 o 
  -3   6  16     448.391     461.455      11.766 o 
  -3   6  17       0.176      11.766       4.944 o 
  -3   6  18     145.183     163.146       7.119 o 
  -3   6  19      34.690      42.022       6.921 o 
  -3   6  20      80.589      76.431       6.921 o 
  -3   6  21      86.261      88.000       9.888 o 
  -3   6  22      77.475      87.308      10.876 o 
  -3   7   1      34.851      31.542       3.955 o 
  -3   7   2     274.656     261.626       7.416 o 
  -3   7   3      24.157      17.699       3.955 o 
  -3   7   4     152.068     150.391       8.998 o 
  -3   7   5     207.992     209.024       8.207 o 
  -3   7   6       1.734      10.481       3.955 o 
  -3   7   7      11.166      13.942       5.933 o 
  -3   7   8     305.598     307.406      12.261 o 
  -3   7   9     347.997     343.199      10.481 o 
  -3   7  10     405.265     407.469       9.789 o 
  -3   7  11     622.688     629.545      12.557 o 
  -3   7  12      16.880      19.775       5.933 o 
  -3   7  13       1.295       2.175       5.933 o 
  -3   7  14     225.637     226.723       8.207 o 
  -3   7  15      39.008      23.631       5.933 o 
  -3   7  16       5.059       3.164       9.888 o 
  -3   7  17     192.045     193.896       9.097 o 
  -3   7  18     281.409     253.914      14.040 o 
  -3   7  19       0.624      15.326       9.888 o 
  -3   7  20     104.511      96.108       9.888 o 
  -3   8   1     250.824     267.163      10.283 o 
  -3   8   2     872.865     870.111      17.204 o 
  -3   8   3     103.951     109.950       6.031 o 
  -3   8   4      22.806      21.555       4.944 o 
  -3   8   5     143.148     141.788       7.020 o 
  -3   8   6     213.682     218.418      15.029 o 
  -3   8   7     495.288     520.781      12.953 o 
  -3   8   8     242.572     241.752       9.195 o 
  -3   8   9      46.676      56.854       5.933 o 
  -3   8  11       0.805       5.834       5.933 o 
  -3   8  12       9.141      13.249       6.921 o 
  -3   8  14      36.436      36.980      12.854 o 
  -3   8  15     108.818     105.204       9.986 o 
  -3   8  16     145.980     139.218       9.986 o 
  -3   8  17      15.834      12.557      10.876 o 
  -3   9   1    1556.653    1578.855      28.476 o 
  -3   9   2     193.925     219.505       9.195 o 
  -3   9   3       0.821      20.467       5.933 o 
  -3   9   4    1997.644    2047.825      35.200 o 
  -3   9   5     550.056     585.841      15.919 o 
  -3   9   6       4.300      11.074       5.933 o 
  -3   9   7     250.009     238.885      14.040 o 
  -3   9   8      10.860      22.247       8.899 o 
  -3   9   9       0.016       9.294       8.899 o 
  -3   9  10     380.172     383.046      15.326 o 
  -3   9  11     184.769     170.858      11.964 o 
  -3   9  12      13.001       4.944       9.888 o 
  -3   9  13      82.268      49.834       9.888 o 
  -3  10   1      11.351      11.371       7.910 o 
  -3  10   2     275.207     281.402      14.139 o 
  -3  10   3      37.402      11.470      10.876 o 
  -3  10   4     111.824      97.789       8.998 o 
  -3  10   5       0.964       6.229      10.876 o 
  -3  10   6       9.545      32.926       8.899 o 
  -3  10   8     491.612     448.008      22.247 o 
  -2   0   2    6888.428    7271.652     101.051 o 
  -2   0   4    1415.094    1596.059      25.411 o 
  -2   0   6   17947.479   19210.260     252.035 o 
  -2   0   8    8613.891    9076.835     123.002 o 
  -2   0  10    5305.090    5528.860      74.157 o 
  -2   0  12   40194.371   43521.445     556.673 o 
  -2   0  14    3127.412    3132.200      43.110 o 
  -2   0  16     156.405     156.917       5.142 o 
  -2   0  18    4351.740    4434.202      64.270 o 
  -2   0  20     392.749     359.415      10.481 o 
  -2   0  22      38.949      37.079       4.944 o 
  -2   0  24      12.678       6.328       8.899 o 
  -2   0  26     437.034     433.572      36.881 o 
  -2   1   1    2945.005    3230.285      43.901 o 
  -2   1   2     240.032     202.004       3.560 o 
  -2   1   3     164.401     154.840       3.362 o 
  -2   1   4   12186.050   13465.158     176.890 o 
  -2   1   5     217.294     199.829       3.560 o 
  -2   1   6     301.731     270.624       4.054 o 
  -2   1   7      43.401      38.067       1.088 o 
  -2   1   8     386.344     413.698       5.735 o 
  -2   1   9     299.172     265.779       3.955 o 
  -2   1  10     954.673     952.672      13.052 o 
  -2   1  11      27.008      25.609       0.989 o 
  -2   1  12     430.850     421.905       6.526 o 
  -2   1  13      95.459      95.811       2.175 o 
  -2   1  14     699.764     691.046       9.789 o 
  -2   1  15       6.645       7.712       1.978 o 
  -2   1  16     273.748     269.537       4.746 o 
  -2   1  17      82.244      80.584       3.065 o 
  -2   1  18      58.269      67.137       3.065 o 
  -2   1  19       9.206       7.712       1.978 o 
  -2   1  20     269.398     262.912       6.526 o 
  -2   1  21     211.876     228.800       7.317 o 
  -2   1  22     332.075     332.125       8.602 o 
  -2   1  23      69.288      65.555       4.944 o 
  -2   1  24      11.179      11.865       5.933 o 
  -2   1  25       0.190      11.569       6.921 o 
  -2   1  26      57.548      82.364      10.876 o 
  -2   1  27       3.732       2.867      13.843 o 
  -2   2   1     235.028     237.896       3.757 o 
  -2   2   2       0.346       1.780       0.989 o 
  -2   2   3    2408.986    2480.804      35.002 o 
  -2   2   4    4095.304    4271.452      58.930 o 
  -2   2   5     833.287     811.477      14.337 o 
  -2   2   6    3140.241    3247.984      44.000 o 
  -2   2   7    1888.589    1899.016      26.004 o 
  -2   2   8    3267.426    3239.580      43.901 o 
  -2   2   9     260.746     257.572       4.746 o 
  -2   2  10      25.833      38.661       1.088 o 
  -2   2  11     259.521     259.253       4.746 o 
  -2   2  12     224.645     221.680       4.548 o 
  -2   2  13     469.285     453.545       7.515 o 
  -2   2  14    1009.378     993.113      15.425 o 
  -2   2  15     415.311     416.467       8.108 o 
  -2   2  16     412.779     404.601       7.218 o 
  -2   2  17     363.255     357.339       6.921 o 
  -2   2  18     121.283     117.366       4.153 o 
  -2   2  19      31.592      30.849       3.955 o 
  -2   2  20     489.939     495.765      10.184 o 
  -2   2  21     141.068     144.063       6.130 o 
  -2   2  22     333.636     314.525       8.503 o 
  -2   2  23      64.685      67.928       4.944 o 
  -2   2  24      51.538      43.011       5.933 o 
  -2   2  25       2.223       1.483       6.921 o 
  -2   2  26     322.617     305.923      12.261 o 
  -2   3   1    2676.171    2588.579      35.793 o 
  -2   3   2     781.508     782.506      11.865 o 
  -2   3   3     232.165     220.593       3.658 o 
  -2   3   4     376.259     378.498       7.020 o 
  -2   3   5     200.438     189.249       4.351 o 
  -2   3   6      92.900      94.822       3.065 o 
  -2   3   7     303.344     265.977       4.746 o 
  -2   3   8      50.723      39.550       1.978 o 
  -2   3   9    2729.145    2784.650      42.912 o 
  -2   3  10    4576.246    4556.512      61.007 o 
  -2   3  11      64.964      69.708       2.076 o 
  -2   3  12     315.889     314.327       5.834 o 
  -2   3  13      57.095      61.798       3.065 o 
  -2   3  14     211.795     213.177       5.339 o 
  -2   3  15    2853.753    2840.713      38.957 o 
  -2   3  16    1373.726    1306.847      19.775 o 
  -2   3  17      24.754      28.081       2.966 o 
  -2   3  18       0.954      10.876       2.966 o 
  -2   3  19     123.745     126.858       5.142 o 
  -2   3  20     551.521     543.028      11.272 o 
  -2   3  21      85.929      73.762       5.043 o 
  -2   3  22     227.090     221.186       8.207 o 
  -2   3  23      11.721      14.535       4.944 o 
  -2   3  25      27.987      28.081       7.910 o 
  -2   3  26     271.522     254.408      14.040 o 
  -2   4   1     530.473     492.799       7.712 o 
  -2   4   2     126.698     121.519       3.164 o 
  -2   4   3      20.763      21.061       1.978 o 
  -2   4   4     367.553     396.296       7.119 o 
  -2   4   5     159.322     149.699       3.362 o 
  -2   4   6     254.419     249.761       4.647 o 
  -2   4   7    1015.701    1025.445      14.930 o 
  -2   4   8      66.922      71.290       2.076 o 
  -2   4   9      30.857      34.903       1.978 o 
  -2   4  10     502.272     515.145       7.811 o 
  -2   4  11      39.120      39.155       1.978 o 
  -2   4  12    1022.324     972.744      16.117 o 
  -2   4  13    1018.210     982.632      15.425 o 
  -2   4  14     482.062     463.630       8.306 o 
  -2   4  15      93.683     101.842       4.054 o 
  -2   4  16     283.924     269.141       6.526 o 
  -2   4  17      44.016      39.452       2.966 o 
  -2   4  18     521.739     529.185      12.063 o 
  -2   4  19     102.579     106.885       5.043 o 
  -2   4  20     269.689     284.862      10.283 o 
  -2   4  21      73.093      72.278       6.921 o 
  -2   4  22     493.317     515.244      12.953 o 
  -2   4  23       4.651       8.899       5.933 o 
  -2   4  24      67.531      77.025       7.910 o 
  -2   5   1     226.008     244.323       5.537 o 
  -2   5   2     746.444     721.994      11.470 o 
  -2   5   3     520.412     517.518       8.602 o 
  -2   5   4     517.156     504.170       9.393 o 
  -2   5   5     813.404     803.270      14.337 o 
  -2   5   6    1605.866    1565.606      26.004 o 
  -2   5   7     113.789     108.171       3.164 o 
  -2   5   8     728.995     710.327      11.371 o 
  -2   5   9     102.533      98.085       3.164 o 
  -2   5  10      36.869      38.858       1.978 o 
  -2   5  11     197.679     204.179       5.339 o 
  -2   5  12      98.173      99.272       3.164 o 
  -2   5  13       7.315       8.404       1.978 o 
  -2   5  14     490.910     483.406      10.085 o 
  -2   5  15      35.838      27.982       3.955 o 
  -2   5  16     284.059     275.370       8.404 o 
  -2   5  17      32.833      36.584       3.955 o 
  -2   5  18     159.598     158.499       5.240 o 
  -2   5  19       2.984       6.526       4.944 o 
  -2   5  20     826.852     814.344      18.688 o 
  -2   5  21       8.494      12.261       5.933 o 
  -2   5  22      63.398      62.193       6.921 o 
  -2   5  23       0.595       0.494       6.921 o 
  -2   5  24      72.624      64.171       8.899 o 
  -2   6   1     738.945     714.875      12.162 o 
  -2   6   2     187.665     204.179       5.339 o 
  -2   6   3     631.265     612.044      10.778 o 
  -2   6   4    1277.784    1346.397      21.555 o 
  -2   6   5     107.955     112.818       4.153 o 
  -2   6   6      13.197      12.755       2.966 o 
  -2   6   7     788.563     794.767      14.238 o 
  -2   6   8     360.501     341.321       7.712 o 
  -2   6   9      16.164      14.733       2.966 o 
  -2   6  10     231.898     228.009       6.328 o 
  -2   6  11       1.700       3.065       2.966 o 
  -2   6  12       1.093       5.240       2.966 o 
  -2   6  13     477.389     492.305       9.294 o 
  -2   6  14     266.191     257.474       7.416 o 
  -2   6  15      68.371      74.553       4.054 o 
  -2   6  16     382.658     359.909       9.591 o 
  -2   6  17      55.287      62.688       4.944 o 
  -2   6  18      55.742      61.402       4.944 o 
  -2   6  19      71.635      65.159       5.933 o 
  -2   6  20      49.502      60.314       5.933 o 
  -2   6  21      39.389      26.400       9.888 o 
  -2   6  22     101.334     136.251       9.986 o 
  -2   7   1       7.864       9.294       2.966 o 
  -2   7   2     220.292     226.723       6.328 o 
  -2   7   3       4.459       4.252       2.966 o 
  -2   7   4     346.444     333.312       7.712 o 
  -2   7   5     280.921     267.065       7.416 o 
  -2   7   6       4.518       3.560       3.955 o 
  -2   7   7       4.331       1.978       2.966 o 
  -2   7   8     149.735     142.283       7.020 o 
  -2   7   9     167.419     161.069       6.130 o 
  -2   7  10     923.901     951.585      16.809 o 
  -2   7  11     465.778     470.156      11.865 o 
  -2   7  12     246.460     251.541       9.294 o 
  -2   7  13       0.770       5.834       3.955 o 
  -2   7  14     200.540     222.175       8.207 o 
  -2   7  15      34.641      31.443       4.944 o 
  -2   7  16     150.647     140.305       7.020 o 
  -2   7  17     279.677     281.698      12.162 o 
  -2   7  18       4.546       5.834       5.933 o 
  -2   7  20     126.405     101.645       9.986 o 
  -2   8   1     142.756     135.362       7.020 o 
  -2   8   2     795.662     800.007      17.699 o 
  -2   8   3      27.927      33.222       4.944 o 
  -2   8   4     286.609     270.624      12.162 o 
  -2   8   5      38.044      34.211       4.944 o 
  -2   8   6     152.633     173.923      10.085 o 
  -2   8   7    1138.967    1185.130      22.247 o 
  -2   8   8    1385.218    1416.303      25.115 o 
  -2   8   9       2.584      11.569       5.933 o 
  -2   8  10      13.435      19.479       7.910 o 
  -2   8  11      29.324      22.445       5.933 o 
  -2   8  12      39.285      48.252       5.933 o 
  -2   8  13     316.047     308.494      14.139 o 
  -2   8  14     618.958     608.682      16.908 o 
  -2   8  15     135.701     113.114       8.998 o 
  -2   8  16      30.844      31.344       7.910 o 
  -2   8  18      22.315      10.085       8.899 o 
  -2   9   1      55.630      60.314       7.910 o 
  -2   9   2      84.192      84.341       7.020 o 
  -2   9   3       7.701       6.427       5.933 o 
  -2   9   4     529.622     541.347      14.831 o 
  -2   9   5      24.046      24.324       5.933 o 
  -2   9   6     113.106     112.521       7.020 o 
  -2   9   7     101.911     113.312       8.009 o 
  -2   9   8      51.812      52.899       6.921 o 
  -2   9   9      27.388      45.186       6.921 o 
  -2   9  10     250.051     279.820      11.272 o 
  -2   9  11      38.991      54.283       7.910 o 
  -2   9  12      81.758      98.580       9.888 o 
  -2   9  13      46.701      45.780       8.899 o 
  -2   9  15      33.297      37.968      12.854 o 
  -2  10   1     129.711     119.838      11.964 o 
  -2  10   2      63.090      64.072       8.899 o 
  -2  10   3     395.427     370.291      18.193 o 
  -2  10   4      20.948      27.883       7.910 o 
  -2  10   5      75.840      79.496       7.910 o 
  -2  10   6       1.481       3.362       8.899 o 
  -2  10   7       9.130       0.593       7.910 o 
  -2  10   8     148.943     143.370       8.998 o 
  -2  10   9      47.511      59.425       9.888 o 
  -2  10  10      43.520      54.382      11.865 o 
  -1   0   2     137.211      99.964       2.175 o 
  -1   0   4     595.458     626.381       9.294 o 
  -1   0   6   86860.078   94867.359    1242.775 o 
  -1   0   8     354.854     420.619       6.526 o 
  -1   0  10    1551.741    1506.577      21.160 o 
  -1   0  12    1864.517    1948.257      27.092 o 
  -1   0  14    2021.265    2027.259      28.971 o 
  -1   0  16     465.839     448.502       7.416 o 
  -1   0  18     674.718     695.594      11.272 o 
  -1   0  20     265.902     258.067       6.427 o 
  -1   0  22      74.828      83.353       6.031 o 
  -1   0  24     205.829     227.316      10.184 o 
  -1   0  26     251.525     267.065      28.773 o 
  -1   1   1    1368.605    1387.134      21.061 o 
  -1   1   2    1888.502    1900.302      26.697 o 
  -1   1   3     282.087     244.026       3.856 o 
  -1   1   4   15346.537   16448.354     218.813 o 
  -1   1   5     937.357     888.699      13.249 o 
  -1   1   6    2393.914    2591.545      36.485 o 
  -1   1   7     996.772     892.951      12.557 o 
  -1   1   8    1070.956    1039.090      14.337 o 
  -1   1   9     838.215     782.704      11.173 o 
  -1   1  10    6958.501    7244.857      96.800 o 
  -1   1  11     751.066     707.657       9.888 o 
  -1   1  12     113.918     114.696       2.274 o 
  -1   1  13     174.942     172.539       3.461 o 
  -1   1  14       3.708       5.043       0.989 o 
  -1   1  15      83.262      80.980       3.065 o 
  -1   1  16    1410.148    1400.680      19.676 o 
  -1   1  17     748.692     752.646      11.667 o 
  -1   1  18       0.380       0.692       1.978 o 
  -1   1  19     216.508     208.925       5.339 o 
  -1   1  20     143.101     139.317       4.153 o 
  -1   1  21      54.393      65.258       4.054 o 
  -1   1  22     554.382     545.203      11.272 o 
  -1   1  23       0.729       1.978       4.944 o 
  -1   1  24      14.499      12.063       4.944 o 
  -1   1  25      12.262      15.820       7.910 o 
  -1   1  26     139.941     138.031       9.986 o 
  -1   1  27       3.376       6.031      17.798 o 
  -1   2   1     507.809     539.666       8.800 o 
  -1   2   2     740.103     767.576      13.348 o 
  -1   2   3   10905.640   11827.076     159.388 o 
  -1   2   4    7269.243    7780.469     110.939 o 
  -1   2   5    1027.027    1008.834      15.622 o 
  -1   2   6    1828.474    1829.012      24.818 o 
  -1   2   7      32.592      30.652       0.989 o 
  -1   2   8       7.958       7.712       0.989 o 
  -1   2   9    6723.880    6974.232      92.251 o 
  -1   2  10    1981.143    1978.018      26.598 o 
  -1   2  11      10.709      10.580       0.989 o 
  -1   2  12       2.238       3.461       0.989 o 
  -1   2  13      56.683      59.128       2.076 o 
  -1   2  14     133.470     131.011       3.263 o 
  -1   2  15       7.124       9.690       1.978 o 
  -1   2  16     302.026     306.318       5.834 o 
  -1   2  17     247.218     240.961       5.537 o 
  -1   2  18     570.502     564.781       9.690 o 
  -1   2  19     131.817     137.339       4.153 o 
  -1   2  20     118.075     129.132       4.153 o 
  -1   2  21      53.865      66.346       4.054 o 
  -1   2  23     233.529     258.957       8.306 o 
  -1   2  24     460.629     501.500      12.854 o 
  -1   2  25      41.246      43.407       8.899 o 
  -1   2  26      16.081      19.281      14.831 o 
  -1   3   1    9107.437    9625.598     143.766 o 
  -1   3   2    6617.413    6571.708      96.207 o 
  -1   3   3    4479.964    4670.813      68.719 o 
  -1   3   4     790.175     688.277      11.272 o 
  -1   3   5     205.235     219.703       3.658 o 
  -1   3   6    1059.695    1048.483      15.128 o 
  -1   3   7    1050.669    1081.706      16.018 o 
  -1   3   8    2553.546    2487.132      34.409 o 
  -1   3   9    4481.230    4437.959      59.425 o 
  -1   3  10      94.644      86.319       3.065 o 
  -1   3  11    1065.796    1045.912      14.436 o 
  -1   3  12    1500.736    1455.655      20.072 o 
  -1   3  13     461.767     446.723       6.625 o 
  -1   3  14     205.614     200.521       3.560 o 
  -1   3  15      67.876      68.323       3.065 o 
  -1   3  16     236.040     215.155       5.438 o 
  -1   3  17      96.361      90.768       3.065 o 
  -1   3  18     155.105     158.597       5.240 o 
  -1   3  19     206.896     207.739       6.328 o 
  -1   3  20     174.811     175.209       6.229 o 
  -1   3  21       4.269       9.195       4.944 o 
  -1   3  22     223.553     242.247       8.306 o 
  -1   3  23       7.153       8.602       5.933 o 
  -1   3  24       6.451       9.591       8.899 o 
  -1   3  25     131.967     132.099      10.975 o 
  -1   3  26     420.835     446.624      25.115 o 
  -1   4   1    1383.645    1410.865      21.951 o 
  -1   4   2     428.808     405.096       7.218 o 
  -1   4   3     288.743     266.966       5.636 o 
  -1   4   4    6908.535    7130.753      96.701 o 
  -1   4   5    1517.109    1515.970      24.917 o 
  -1   4   6    2012.432    2080.059      30.849 o 
  -1   4   7    1016.162     981.939      15.425 o 
  -1   4   8     919.673     877.032      13.249 o 
  -1   4   9      30.983      26.795       1.978 o 
  -1   4  10    3539.590    3531.166      47.461 o 
  -1   4  11    1194.651    1127.881      19.380 o 
  -1   4  12     769.863     762.929      11.766 o 
  -1   4  13      29.551      23.236       2.966 o 
  -1   4  14     136.619     140.108       4.153 o 
  -1   4  15     630.241     612.044       9.195 o 
  -1   4  16     816.806     813.158      12.755 o 
  -1   4  17      51.953      61.007       3.955 o 
  -1   4  18       0.007       3.856       2.966 o 
  -1   4  19     167.375     163.541       6.130 o 
  -1   4  20      38.396      36.288       4.944 o 
  -1   4  21      18.438      25.115       4.944 o 
  -1   4  22     379.716     384.233      12.458 o 
  -1   4  23     141.440     134.768       7.020 o 
  -1   4  24       1.480      15.425       6.921 o 
  -1   4  25      41.594      43.802      10.876 o 
  -1   5   1       8.483      13.052       1.978 o 
  -1   5   2     787.305     783.495      13.447 o 
  -1   5   3    1946.192    1958.540      29.267 o 
  -1   5   4     344.218     342.408       7.712 o 
  -1   5   5       0.535       3.955       1.978 o 
  -1   5   6    7853.287    8140.082     119.838 o 
  -1   5   7     355.225     356.449       6.130 o 
  -1   5   8     810.108     755.513      11.667 o 
  -1   5   9     874.324     850.929      13.052 o 
  -1   5  10      17.869      19.775       1.978 o 
  -1   5  11     225.823     219.307       6.328 o 
  -1   5  12     321.379     329.159       6.822 o 
  -1   5  13      64.648      68.225       3.065 o 
  -1   5  14      95.203      90.571       4.054 o 
  -1   5  15      60.835      65.654       3.065 o 
  -1   5  16     124.305     134.571       5.142 o 
  -1   5  17     258.943     239.182       7.317 o 
  -1   5  18      69.089      68.620       4.944 o 
  -1   5  19     219.136     246.498       8.306 o 
  -1   5  20      69.527      75.245       5.933 o 
  -1   5  21     242.524     253.420       9.294 o 
  -1   5  22      86.784      73.861       6.921 o 
  -1   5  23     191.303     165.815       9.986 o 
  -1   5  24     342.884     347.451      13.348 o 
  -1   6   1     478.038     455.325       9.986 o 
  -1   6   2     244.355     247.982       6.427 o 
  -1   6   3      20.595      22.445       2.966 o 
  -1   6   4    2326.992    2267.132      35.002 o 
  -1   6   5     122.184     126.166       5.142 o 
  -1   6   6     231.596     240.961       7.317 o 
  -1   6   7     418.464     402.624       9.789 o 
  -1   6   8      80.588      77.618       3.065 o 
  -1   6   9       0.015       1.978       1.978 o 
  -1   6  10     982.121     977.292      16.117 o 
  -1   6  11       6.353       5.043       2.966 o 
  -1   6  12     158.582     147.523       5.142 o 
  -1   6  13     833.886     825.320      14.436 o 
  -1   6  14      19.892      18.094       3.955 o 
  -1   6  15       1.761       4.746       4.944 o 
  -1   6  16     837.407     849.445      14.634 o 
  -1   6  17       5.971       8.701       3.955 o 
  -1   6  18      51.966      58.634       4.944 o 
  -1   6  19     450.617     453.545      10.876 o 
  -1   6  20     798.923     807.621      17.798 o 
  -1   6  21     172.987     166.705       9.097 o 
  -1   6  22     409.690     454.732      16.413 o 
  -1   7   1       5.123      10.085       2.966 o 
  -1   7   2       3.445       3.856       2.966 o 
  -1   7   3     482.175     477.572      10.975 o 
  -1   7   4     213.775     197.456       7.218 o 
  -1   7   5     131.544     113.015       8.998 o 
  -1   7   6      30.373      26.499       3.955 o 
  -1   7   7       4.038       0.692       2.966 o 
  -1   7   8       7.152       3.065       2.966 o 
  -1   7   9     402.726     408.161       8.899 o 
  -1   7  10     655.395     642.497      12.656 o 
  -1   7  11     138.884     147.820       6.130 o 
  -1   7  12     131.851     136.449       6.130 o 
  -1   7  13      14.545      12.854       3.955 o 
  -1   7  14      28.893      28.971       4.944 o 
  -1   7  15     575.376     584.358      13.249 o 
  -1   7  16     457.203     453.051      11.766 o 
  -1   7  17     113.111     121.717       6.031 o 
  -1   7  18      13.465      10.382       6.921 o 
  -1   7  19      29.242      19.380       9.888 o 
  -1   7  20       1.116       2.571       8.899 o 
  -1   7  21      26.740      59.128      17.798 o 
  -1   8   1      15.077      16.809       3.955 o 
  -1   8   2      88.641      89.186       5.043 o 
  -1   8   3      40.218      44.989       4.944 o 
  -1   8   4     541.712     543.720      13.052 o 
  -1   8   5      81.252      91.658       6.031 o 
  -1   8   6     733.410     700.736      18.193 o 
  -1   8   7     426.319     433.968      12.656 o 
  -1   8   8       0.651       6.822       4.944 o 
  -1   8   9     258.634     282.786      10.283 o 
  -1   8  10     678.529     676.808      15.425 o 
  -1   8  11      30.576      33.222       4.944 o 
  -1   8  12     331.258     333.114      12.360 o 
  -1   8  13     385.683     375.235      12.458 o 
  -1   8  14     324.887     341.419      14.238 o 
  -1   8  15      25.597      27.290       6.921 o 
  -1   8  16     133.553     135.263       8.998 o 
  -1   8  18     298.929     263.110      13.151 o 
  -1   9   1     202.477     194.687       8.108 o 
  -1   9   2     283.689     261.528      13.151 o 
  -1   9   3     385.182     373.357      14.337 o 
  -1   9   4     852.270     872.286      18.984 o 
  -1   9   5       5.806       0.099       5.933 o 
  -1   9   6      69.789      85.132       7.020 o 
  -1   9   7     230.378     264.494      11.173 o 
  -1   9   8      48.721      42.319       7.910 o 
  -1   9   9     251.079     237.204      10.184 o 
  -1   9  10     730.604     702.219      16.413 o 
  -1   9  11       1.363      11.865      10.876 o 
  -1   9  12       5.481      16.117       6.921 o 
  -1   9  13     109.725      96.305      12.854 o 
  -1   9  14      44.712      62.688       8.899 o 
  -1   9  15      45.998      31.542      13.843 o 
  -1  10   1     265.688     279.919      11.272 o 
  -1  10   2      82.133      76.530       7.910 o 
  -1  10   3     407.155     412.314      14.436 o 
  -1  10   4      17.766      14.139       7.910 o 
  -1  10   5     135.902     136.944       8.998 o 
  -1  10   6     146.147     146.732       9.986 o 
  -1  10   7      12.671       2.571       6.921 o 
  -1  10   8      53.445      49.339       7.910 o 
  -1  10   9     474.162     509.212      16.611 o 
  -1  10  10      22.216      16.117      10.876 o 
   0   0   4    1059.889     962.758      14.535 o 
   0   0   6   46397.629   50765.117     673.742 o 
   0   0   8     446.702     458.093       7.515 o 
   0   0  10       2.086       5.834       0.989 o 
   0   0  12    2118.344    2046.144      29.168 o 
   0   0  14     455.047     440.197       7.416 o 
   0   0  16     640.241     674.435      10.382 o 
   0   0  18     846.472     848.259      13.052 o 
   0   0  20      51.177      59.721       3.065 o 
   0   0  22     321.263     331.829      11.371 o 
   0   0  24     582.355     579.711      28.279 o 
   0   0  26     142.985     149.204      16.908 o 
   0   1   0      44.551      56.458       2.076 o 
   0   1   1      13.745       9.888       0.989 o 
   0   1   2      66.664      67.928       1.187 o 
   0   1   4     768.861     744.834      10.184 o 
   0   1   5      39.182      32.135       1.088 o 
   0   1   6    1066.130    1165.355      15.919 o 
   0   1   7     695.125     652.385       9.492 o 
   0   1   8    1795.753    1769.093      23.730 o 
   0   1   9    1034.381    1008.933      14.139 o 
   0   1  10    3126.503    3097.495      42.912 o 
   0   1  11    1039.312    1021.688      14.930 o 
   0   1  12     672.704     659.504       9.591 o 
   0   1  13       0.085       1.088       0.989 o 
   0   1  14     661.856     667.711       9.591 o 
   0   1  15       5.872       7.811       0.989 o 
   0   1  16    1227.242    1240.896      17.204 o 
   0   1  17     566.656     548.763       8.800 o 
   0   1  18     531.120     519.397       7.910 o 
   0   1  19     115.906     129.132       3.263 o 
   0   1  20     101.011     105.105       4.054 o 
   0   1  21      51.041      61.007       3.065 o 
   0   1  22     588.609     573.185      11.470 o 
   0   1  23      66.560      66.247       4.944 o 
   0   1  24      94.987      89.780       7.020 o 
   0   1  25      39.533      35.892       7.910 o 
   0   1  26      41.148      54.777      10.876 o 
   0   2   0    4005.164    4232.692      71.290 o 
   0   2   1     730.534     763.522      11.766 o 
   0   2   2      30.291      20.764       0.989 o 
   0   2   3    1829.328    1882.306      25.906 o 
   0   2   4      17.821      37.573       1.088 o 
   0   2   5    3448.993    3670.680      51.119 o 
   0   2   6   11146.188   11964.020     157.806 o 
   0   2   7     583.513     544.511       8.009 o 
   0   2   8      72.426      72.674       2.076 o 
   0   2   9    2548.410    2522.925      34.013 o 
   0   2  10    1965.806    1912.266      25.411 o 
   0   2  11      35.274      37.870       1.088 o 
   0   2  12     231.397     247.883       4.647 o 
   0   2  13       7.720       8.800       0.989 o 
   0   2  14       1.826       4.054       0.989 o 
   0   2  15     278.258     263.110       4.746 o 
   0   2  16    2226.448    2197.820      29.564 o 
   0   2  17       0.507       4.153       1.978 o 
   0   2  18      25.539      26.598       1.978 o 
   0   2  20     700.677     705.778      12.162 o 
   0   2  21       6.418       4.449       3.955 o 
   0   2  22    1216.631    1202.829      19.083 o 
   0   2  24      94.678     102.535       8.009 o 
   0   2  25       0.389       0.396       7.910 o 
   0   2  26      55.544      61.600      14.831 o 
   0   3   0    7222.825    7876.577     138.328 o 
   0   3   1    1102.530    1027.027      16.413 o 
   0   3   2    4316.043    4467.424      65.159 o 
   0   3   3   12501.119   13458.533     177.483 o 
   0   3   4    6003.520    6269.443      93.339 o 
   0   3   5     530.164     544.808       8.800 o 
   0   3   6    1189.160    1219.440      17.007 o 
   0   3   7     365.701     353.186       5.339 o 
   0   3   8      35.860      35.595       1.088 o 
   0   3   9       0.727       3.164       0.989 o 
   0   3  10     539.514     545.599       8.108 o 
   0   3  11     302.148     277.941       4.845 o 
   0   3  12    2403.181    2365.811      32.827 o 
   0   3  13     236.106     222.966       4.548 o 
   0   3  14      39.628      39.056       1.978 o 
   0   3  15     225.278     215.550       4.548 o 
   0   3  16     193.028     181.042       4.351 o 
   0   3  17      81.618      81.869       3.065 o 
   0   3  18    1080.336    1057.283      16.611 o 
   0   3  19      52.865      53.888       3.955 o 
   0   3  20      76.422      70.598       4.054 o 
   0   3  21     158.857     156.521       7.119 o 
   0   3  22     125.842     126.562       7.020 o 
   0   3  23      42.280      56.359       5.933 o 
   0   3  24     358.508     381.563      15.326 o 
   0   3  25      62.284      79.299       9.888 o 
   0   3  26      32.550      63.281      35.595 o 
   0   4   0     293.876     302.858       6.625 o 
   0   4   1    1583.903    1629.381      23.434 o 
   0   4   2     130.923     122.903       3.164 o 
   0   4   3     737.499     737.023      10.778 o 
   0   4   4    1200.738    1167.431      16.611 o 
   0   4   5    1429.336    1445.570      19.973 o 
   0   4   6      96.258      87.110       2.175 o 
   0   4   7     167.865     150.984       4.252 o 
   0   4   8      59.155      57.744       2.076 o 
   0   4   9      63.639      66.741       2.076 o 
   0   4  10    1698.127    1661.021      24.324 o 
   0   4  11     185.951     184.800       4.351 o 
   0   4  12     581.345     568.934       8.998 o 
   0   4  13     194.302     185.689       4.351 o 
   0   4  14     445.139     438.911       7.416 o 
   0   4  15     104.121     104.710       3.164 o 
   0   4  16    1244.045    1270.955      18.786 o 
   0   4  17      74.623      75.640       4.054 o 
   0   4  18      45.558      42.616       3.955 o 
   0   4  19      17.792      24.719       3.955 o 
   0   4  20     604.753     658.318      13.546 o 
   0   4  21      43.181      51.811       4.944 o 
   0   4  22     543.009     588.808      13.249 o 
   0   4  23       0.064      15.622       5.933 o 
   0   4  24      19.508      24.027       7.910 o 
   0   4  25       1.271       1.978      14.831 o 
   0   5   0      87.729      64.962       3.065 o 
   0   5   1     152.483     139.811       4.153 o 
   0   5   2       1.803       1.879       1.978 o 
   0   5   3      21.410      20.072       1.978 o 
   0   5   4     190.620     195.280       4.449 o 
   0   5   5      68.500      63.874       2.076 o 
   0   5   6    4165.618    4235.362      60.710 o 
   0   5   7       2.582       6.229       1.978 o 
   0   5   8     228.165     218.418       5.438 o 
   0   5   9     306.420     297.716       5.735 o 
   0   5  10      77.170      79.002       3.065 o 
   0   5  11      43.485      44.198       2.966 o 
   0   5  12    2269.294    2229.856      33.321 o 
   0   5  13     229.412     228.602       6.328 o 
   0   5  14     264.165     253.815       6.427 o 
   0   5  15    1506.568    1502.918      21.852 o 
   0   5  16      76.130      72.278       4.054 o 
   0   5  17      51.586      53.492       3.955 o 
   0   5  18     196.408     195.280       7.218 o 
   0   5  19     573.929     557.068      12.261 o 
   0   5  20     617.862     655.351      14.436 o 
   0   5  21     356.402     377.806      11.470 o 
   0   5  22     135.187     127.847       8.009 o 
   0   5  23      17.527      25.807       8.899 o 
   0   5  24      13.876      15.524      17.798 o 
   0   6   0     302.652     283.379       7.515 o 
   0   6   1     611.462     588.907       9.888 o 
   0   6   2      65.530      79.694       3.065 o 
   0   6   3       0.682       0.099       1.978 o 
   0   6   4     328.574     326.291       7.613 o 
   0   6   5     631.870     607.495      10.778 o 
   0   6   6     313.946     307.900       8.503 o 
   0   6   7      38.077      48.548       2.966 o 
   0   6   8     163.691     160.179       5.240 o 
   0   6   9      27.613      28.575       2.966 o 
   0   6  10     241.151     226.229       5.438 o 
   0   6  11     230.912     224.548       5.438 o 
   0   6  12      68.401      81.771       4.054 o 
   0   6  13     111.652     117.860       4.153 o 
   0   6  14    1684.415    1707.295      26.103 o 
   0   6  15     339.315     353.977       8.701 o 
   0   6  16     192.747     185.294       6.229 o 
   0   6  17    1108.083    1098.416      18.490 o 
   0   6  18      23.887      38.364       5.933 o 
   0   6  19     195.076     193.006       8.108 o 
   0   6  20    1202.661    1195.611      22.247 o 
   0   6  21       0.002       9.492       7.910 o 
   0   6  22     139.365     147.820      11.964 o 
   0   7   0    1975.516    2043.771      41.924 o 
   0   7   1      73.672      69.609       4.054 o 
   0   7   2     324.949     336.970       9.492 o 
   0   7   3     951.749     897.994      16.512 o 
   0   7   4     185.047     173.330       7.119 o 
   0   7   5     130.781     112.620       6.031 o 
   0   7   6     166.890     150.193       7.119 o 
   0   7   7      28.228      30.058       3.955 o 
   0   7   8      69.716      66.049       4.054 o 
   0   7   9     100.062      93.240       6.031 o 
   0   7  10     122.275     121.123       6.031 o 
   0   7  11     113.314     121.222       5.043 o 
   0   7  12     377.711     375.037       9.690 o 
   0   7  13      25.102      27.982       3.955 o 
   0   7  15     464.679     466.597      11.865 o 
   0   7  16     104.866     104.908       7.020 o 
   0   7  17       5.174       0.396       6.921 o 
   0   7  18     133.923     141.788       8.009 o 
   0   7  19      61.042      74.948       9.888 o 
   0   7  20      65.322      65.258      10.876 o 
   0   8   0     613.919     595.432      23.533 o 
   0   8   1     124.270     119.047       8.009 o 
   0   8   2     233.303     234.831       9.195 o 
   0   8   3     492.261     501.896      11.964 o 
   0   8   4     318.890     328.961      12.360 o 
   0   8   5     638.480     655.945      14.436 o 
   0   8   6     653.810     640.421      14.337 o 
   0   8   7     160.811     151.083       8.998 o 
   0   8   8      25.665      22.346       4.944 o 
   0   8  10       0.802       8.108       4.944 o 
   0   8  11      14.550      21.753       4.944 o 
   0   8  12     223.593     228.305      10.184 o 
   0   8  13     234.552     244.620      11.173 o 
   0   8  14       9.942      12.854       6.921 o 
   0   8  15      45.205      34.508       8.899 o 
   0   8  16      21.710      36.090      12.854 o 
   0   8  17      12.687      26.400      10.876 o 
   0   8  18      97.988     103.128       9.986 o 
   0   9   0       5.667      12.458       7.910 o 
   0   9   1      32.558      25.510       5.933 o 
   0   9   2     259.563     272.701      10.283 o 
   0   9   3      22.980      18.490       8.899 o 
   0   9   4     191.534     186.777       9.097 o 
   0   9   6       8.717       3.362       6.921 o 
   0   9   7     112.299      90.373       8.009 o 
   0   9   8      94.973      94.921       8.998 o 
   0   9   9      99.284      95.020       8.998 o 
   0   9  10      25.674      21.160       5.933 o 
   0   9  11       3.464       8.108       6.921 o 
   0   9  12      23.682      54.085       8.899 o 
   0   9  13     303.143     288.817      17.007 o 
   0   9  15       0.138      12.162      12.854 o 
   0  10   0     653.497     660.097      23.631 o 
   0  10   1      21.700      32.431       6.921 o 
   0  10   2       2.670       0.494       6.921 o 
   0  10   3     146.815     155.829       8.998 o 
   0  10   5     147.362     156.027       8.998 o 
   0  10   6      67.998      54.876       8.899 o 
   0  10   7      21.877      13.348       7.910 o 
   0  10   8     100.846      89.878      10.876 o 
   0  10   9     643.103     687.387      19.973 o 
   0  10  10      44.249      29.267       8.899 o 
   1   0   0    2081.147    2107.250      31.047 o 
   1   0   2      77.498      71.883       1.187 o 
   1   0   4      11.390      11.766       0.989 o 
   1   0   6    8403.663    9054.390     127.649 o 
   1   0   8     770.434     799.810      11.964 o 
   1   0  10    1979.833    1848.095      27.092 o 
   1   0  12    3514.581    3537.988      48.845 o 
   1   0  14       9.543       8.404       1.978 o 
   1   0  16      74.395      77.914       3.065 o 
   1   0  18     646.315     637.455      10.975 o 
   1   0  20      23.976      26.202       4.944 o 
   1   0  22      50.897      56.063       7.910 o 
   1   0  24     864.293     893.742      23.533 o 
   1   0  26      13.465      32.333      15.820 o 
   1   1   0    1976.450    2053.362      29.168 o 
   1   1   1     181.446     186.579       3.461 o 
   1   1   2    2770.407    2928.120      39.649 o 
   1   1   3       9.744       9.294       0.989 o 
   1   1   4      50.564      63.083       1.187 o 
   1   1   5   10075.271   10753.677     142.184 o 
   1   1   6     779.457     807.917      11.272 o 
   1   1   7    1059.247    1016.447      14.139 o 
   1   1   8    1224.133    1206.586      17.600 o 
   1   1   9      98.173     105.600       2.274 o 
   1   1  10     718.790     688.178       9.789 o 
   1   1  11     950.154     877.230      12.458 o 
   1   1  12       9.218      13.348       0.989 o 
   1   1  13      74.130      77.222       2.076 o 
   1   1  14     865.074     831.351      12.162 o 
   1   1  15       0.233       1.285       1.978 o 
   1   1  16     458.229     461.060       7.515 o 
   1   1  17      14.329      15.128       2.966 o 
   1   1  18     185.775     170.759       4.351 o 
   1   1  19      56.220      56.557       3.065 o 
   1   1  20      90.610      88.494       4.054 o 
   1   1  21      60.411      72.674       4.054 o 
   1   1  22     171.876     167.496       6.130 o 
   1   1  23     104.672     116.971       7.020 o 
   1   1  24     157.813     167.299       9.986 o 
   1   1  26     203.368     159.586      10.975 o 
   1   2   0       7.887      10.778       0.989 o 
   1   2   1     557.118     519.496       7.910 o 
   1   2   2    1189.858    1295.871      18.292 o 
   1   2   3      48.995      33.915       1.088 o 
   1   2   4    1052.079    1001.319      14.040 o 
   1   2   5    2014.061    1936.293      26.301 o 
   1   2   6    7562.583    7818.932     106.391 o 
   1   2   7    1064.184     971.854      13.843 o 
   1   2   8    1617.214    1652.716      22.247 o 
   1   2   9    1054.244    1002.209      14.040 o 
   1   2  10    1189.191    1131.045      15.721 o 
   1   2  11    1080.201    1011.009      14.139 o 
   1   2  12    3122.525    3125.081      43.110 o 
   1   2  13     602.072     584.754       9.789 o 
   1   2  14    2725.258    2694.179      36.584 o 
   1   2  15    1876.399    1825.749      25.510 o 
   1   2  16     672.548     667.019      10.382 o 
   1   2  17     487.769     489.932       8.503 o 
   1   2  18     996.018     991.234      14.733 o 
   1   2  19     111.758     116.575       4.153 o 
   1   2  20      94.683      82.067       4.054 o 
   1   2  21     297.800     302.067       9.393 o 
   1   2  22      36.043      35.101       4.944 o 
   1   2  23      56.222      58.139       5.933 o 
   1   2  24     177.265     187.074      10.085 o 
   1   2  25      35.388      20.962       8.899 o 
   1   2  26      47.269      49.438      34.607 o 
   1   3   0    6844.180    7224.191     109.357 o 
   1   3   1     787.007     827.099      12.854 o 
   1   3   2    1779.535    1850.171      26.400 o 
   1   3   3     306.632     282.489       4.845 o 
   1   3   4     211.819     223.955       3.757 o 
   1   3   5     212.622     221.977       3.658 o 
   1   3   6     890.039     974.029      13.151 o 
   1   3   7     753.342     762.632      10.975 o 
   1   3   8     396.170     398.867       6.328 o 
   1   3   9      30.728      35.497       1.978 o 
   1   3  10      27.667      25.906       0.989 o 
   1   3  11     393.291     377.015       6.229 o 
   1   3  12     769.429     763.423      11.766 o 
   1   3  13     479.366     469.563       7.613 o 
   1   3  14     137.213     139.910       4.153 o 
   1   3  15     154.288     142.283       4.252 o 
   1   3  16     151.281     145.645       4.252 o 
   1   3  17      50.282      57.052       3.065 o 
   1   3  18     474.319     459.675       9.986 o 
   1   3  19     114.541     117.366       5.043 o 
   1   3  20      46.561      50.031       4.944 o 
   1   3  21       3.194       3.164       4.944 o 
   1   3  22       5.846       8.207       4.944 o 
   1   3  23      59.310      70.004       7.910 o 
   1   3  24     405.227     423.190      19.281 o 
   1   3  25      71.314      83.649      10.876 o 
   1   4   0    1683.256    1810.621      25.411 o 
   1   4   1     205.272     187.865       6.229 o 
   1   4   2    7697.867    8041.106     115.586 o 
   1   4   3    1878.292    1908.311      27.488 o 
   1   4   4     766.279     722.389      10.679 o 
   1   4   5     762.326     712.502      10.679 o 
   1   4   6      18.691      15.425       0.989 o 
   1   4   7     374.282     344.485       5.240 o 
   1   4   8     733.394     751.162      11.667 o 
   1   4   9     446.920     429.617       6.526 o 
   1   4  10     175.154     166.013       3.362 o 
   1   4  11     439.242     438.714       8.207 o 
   1   4  12     640.148     639.235      10.184 o 
   1   4  13     151.749     151.083       4.252 o 
   1   4  15     169.364     160.476       5.240 o 
   1   4  16     421.574     404.206       8.009 o 
   1   4  17      15.821      11.074       3.955 o 
   1   4  18     217.162     215.847       6.328 o 
   1   4  19      14.858       6.724       3.955 o 
   1   4  20     560.433     580.403      12.360 o 
   1   4  21     116.654     121.717       6.031 o 
   1   4  22     123.505     131.209       8.998 o 
   1   4  23       2.349      13.348       7.910 o 
   1   4  24       1.243       9.789       8.899 o 
   1   5   0     748.512     769.949      11.766 o 
   1   5   1      15.840      14.535       1.978 o 
   1   5   2     183.685     189.546       4.351 o 
   1   5   3     179.023     174.319       4.351 o 
   1   5   4     338.468     334.103       5.933 o 
   1   5   5      17.298      25.115       1.978 o 
   1   5   6    1057.143    1103.261      17.699 o 
   1   5   7     646.246     639.729      10.975 o 
   1   5   8     283.345     291.685       6.625 o 
   1   5   9     215.598     207.343       4.449 o 
   1   5  10      46.486      47.461       2.966 o 
   1   5  11     157.450     178.867       4.351 o 
   1   5  12    2402.289    2455.393      36.980 o 
   1   5  13    1554.991    1533.372      27.389 o 
   1   5  14     649.672     673.050      11.173 o 
   1   5  16      94.510      96.998       5.043 o 
   1   5  17      29.398      30.355       4.944 o 
   1   5  18    1868.339    1878.747      30.256 o 
   1   5  19    1085.356    1112.555      19.380 o 
   1   5  20      10.377      17.402       5.933 o 
   1   5  21      96.649      79.002       9.888 o 
   1   5  22      74.237      67.631       7.910 o 
   1   6   0     231.661     230.876       5.438 o 
   1   6   1    1036.207     999.441      15.524 o 
   1   6   2    1108.243    1054.811      15.919 o 
   1   6   3     140.685     145.842       5.142 o 
   1   6   4     331.989     320.754       7.613 o 
   1   6   5     377.068     363.469       7.811 o 
   1   6   6     893.008     875.450      14.733 o 
   1   6   7     577.639     572.691      11.470 o 
   1   6   8     319.716     323.325       6.724 o 
   1   6   9     327.776     339.145       6.822 o 
   1   6  10     514.448     518.012      10.283 o 
   1   6  11    5828.066    6019.682      91.757 o 
   1   6  12     804.268     773.410      14.139 o 
   1   6  13     108.823     118.553       5.043 o 
   1   6  14     646.394     620.745      12.557 o 
   1   6  15      14.489      20.764       4.944 o 
   1   6  16     302.938     281.303       7.515 o 
   1   6  17    1196.658    1190.272      20.566 o 
   1   6  18     481.568     489.536      12.854 o 
   1   6  19      17.257      22.840       8.899 o 
   1   6  20      37.397      38.957       7.910 o 
   1   6  21      13.177      20.566      10.876 o 
   1   6  22     136.313     173.033      37.573 o 
   1   7   0     749.546     726.048      13.942 o 
   1   7   1     187.610     179.065       7.119 o 
   1   7   2     640.956     631.325      17.995 o 
   1   7   3    1852.329    1834.549      29.267 o 
   1   7   4     138.556     127.649       8.998 o 
   1   7   5       0.049       0.198       2.966 o 
   1   7   6     235.324     245.806       7.317 o 
   1   7   7      18.190      17.402       3.955 o 
   1   7   8     465.609     472.529      10.975 o 
   1   7   9     365.673     356.350       8.701 o 
   1   7  10     123.391     122.013       6.031 o 
   1   7  11      79.209      74.652       5.043 o 
   1   7  12     368.595     367.127       9.591 o 
   1   7  13      88.167      86.022       7.020 o 
   1   7  14       7.979       9.986       4.944 o 
   1   7  15       0.639       2.274       4.944 o 
   1   7  16     295.352     267.262      10.283 o 
   1   7  17      82.861      82.759       8.899 o 
   1   7  18     392.661     359.514      12.360 o 
   1   7  20     102.737      99.272      26.697 o 
   1   8   0     819.262     796.052      20.368 o 
   1   8   1     148.464     138.229       6.130 o 
   1   8   3     117.481     126.957       7.020 o 
   1   8   4       0.118       5.043       3.955 o 
   1   8   5     661.922     664.942      14.436 o 
   1   8   6    1245.867    1261.561      22.643 o 
   1   8   7      64.841      67.829       4.944 o 
   1   8   8      10.319      15.524       4.944 o 
   1   8   9       4.682       6.427       4.944 o 
   1   8  10      19.484      17.402       4.944 o 
   1   8  11     165.853     158.795       8.108 o 
   1   8  12     947.787     944.960      19.281 o 
   1   8  13      30.321      36.584       7.910 o 
   1   8  14      42.367      48.746       6.921 o 
   1   8  15       0.852       6.130       7.910 o 
   1   8  17      87.211      92.647      10.876 o 
   1   9   0      48.434      51.910       5.933 o 
   1   9   2     760.016     736.034      18.391 o 
   1   9   3     197.029     209.222       9.097 o 
   1   9   4     635.289     661.383      16.216 o 
   1   9   5     226.178     243.730      12.162 o 
   1   9   6     270.952     277.941      10.283 o 
   1   9   7      57.127      67.038       5.933 o 
   1   9   8    1291.272    1325.435      24.620 o 
   1   9   9     379.909     369.995      14.337 o 
   1   9  10     857.601     860.322      20.665 o 
   1   9  11    1131.573    1111.467      24.422 o 
   1   9  12      47.770      48.252      11.865 o 
   1   9  13     178.114     146.930      12.953 o 
   1   9  14    1251.858    1238.820      32.135 o 
   1  10   0     869.374     884.250      19.874 o 
   1  10   1      88.016      81.078       7.910 o 
   1  10   2     172.548     170.660       9.097 o 
   1  10   3      72.848      83.056       7.910 o 
   1  10   4     128.198     125.771       8.998 o 
   1  10   5       0.730       0.494       7.910 o 
   1  10   6     570.395     593.850      16.908 o 
   1  10   7      22.335      22.742       6.921 o 
   1  10   8      84.496      65.159       8.899 o 
   1  10   9      48.285      48.647       9.888 o 
   1  10  10      31.042      30.553      20.764 o 
   2   0   0    2093.926    2162.422      32.135 o 
   2   0   2     295.027     335.981       5.142 o 
   2   0   4     153.084     177.977       3.461 o 
   2   0   6    2715.688    2894.700      43.604 o 
   2   0   8     908.976     896.906      14.139 o 
   2   0  10     513.263     479.253       9.294 o 
   2   0  12    3806.336    3670.581      60.018 o 
   2   0  14     104.922     115.586       5.043 o 
   2   0  16     159.092     156.917       6.130 o 
   2   0  18     428.387     432.979      11.667 o 
   2   0  20      54.097      41.132       5.933 o 
   2   0  22    2232.768    2315.582      43.308 o 
   2   0  24     105.623     125.375      11.964 o 
   2   1   0      51.275      56.162       2.076 o 
   2   1   1     187.890     187.370       3.461 o 
   2   1   2   10597.134   11312.327     149.600 o 
   2   1   3    1023.375    1004.483      14.139 o 
   2   1   4      15.492      23.631       0.989 o 
   2   1   5    9940.100   10489.083     136.944 o 
   2   1   6    1990.001    1982.764      27.290 o 
   2   1   7      72.734      61.501       2.076 o 
   2   1   8    3050.862    3169.180      42.715 o 
   2   1   9     367.628     358.624       5.339 o 
   2   1  10      35.491      31.344       0.989 o 
   2   1  11     318.203     332.718       5.142 o 
   2   1  12     323.634     334.300       5.933 o 
   2   1  13      74.887      75.838       2.076 o 
   2   1  14    2282.155    2233.613      31.838 o 
   2   1  15       2.774       4.845       1.978 o 
   2   1  16     182.711     187.272       5.240 o 
   2   1  17       9.519       8.998       1.978 o 
   2   1  18     118.522     110.642       3.164 o 
   2   1  19     214.710     224.350       6.328 o 
   2   1  20     298.473     297.914       9.393 o 
   2   1  21      15.918      18.885       4.944 o 
   2   1  22     467.741     434.363      12.656 o 
   2   1  23     100.820     106.292       8.009 o 
   2   1  24     386.290     404.997      13.447 o 
   2   1  25      37.404      56.656       8.899 o 
   2   2   0       6.050       2.867       0.989 o 
   2   2   1     377.859     386.309       6.229 o 
   2   2   2     234.995     248.377       4.647 o 
   2   2   3     223.156     248.871       3.856 o 
   2   2   4    1141.618    1045.912      14.436 o 
   2   2   5     134.332     113.510       2.274 o 
   2   2   6     174.262     192.512       3.560 o 
   2   2   7       0.444       0.692       0.989 o 
   2   2   8     154.964     144.953       3.263 o 
   2   2   9     490.579     459.181       7.515 o 
   2   2  10    2892.349    2838.340      38.265 o 
   2   2  11      43.163      36.881       1.978 o 
   2   2  12     351.305     364.260       6.921 o 
   2   2  13     180.205     173.231       4.351 o 
   2   2  14     558.630     535.711       8.800 o 
   2   2  15      84.139      78.508       4.054 o 
   2   2  16      10.235       9.888       2.966 o 
   2   2  17      74.073      69.609       3.065 o 
   2   2  18     760.908     756.700      12.458 o 
   2   2  19      93.667      97.195       5.043 o 
   2   2  20     107.000      96.800       5.043 o 
   2   2  21     330.035     337.069      10.481 o 
   2   2  24     311.646     304.044      12.261 o 
   2   3   0    3571.022    3591.678      49.834 o 
   2   3   1       0.419       1.978       0.989 o 
   2   3   2    1538.470    1596.949      21.753 o 
   2   3   3     715.287     715.963      10.679 o 
   2   3   4    1417.264    1372.303      18.786 o 
   2   3   5     765.101     714.183       9.986 o 
   2   3   6    2362.192    2422.071      32.530 o 
   2   3   7     118.972     117.762       3.164 o 
   2   3   8    2984.449    2948.291      39.748 o 
   2   3   9    1554.701    1500.051      21.061 o 
   2   3  10    1167.106    1150.622      16.512 o 
   2   3  11     961.563     906.003      13.447 o 
   2   3  12    1462.991    1408.788      20.467 o 
   2   3  13     107.659     104.809       4.054 o 
   2   3  14     153.987     163.146       4.252 o 
   2   3  15      66.207      61.798       3.955 o 
   2   3  16       2.434       3.164       3.955 o 
   2   3  17     100.283      97.789       5.043 o 
   2   3  18     493.171     481.329      10.085 o 
   2   3  19      32.100      31.344       4.944 o 
   2   3  20     217.939     236.413       7.317 o 
   2   3  21       5.015       4.153       5.933 o 
   2   3  22      32.007      41.627       6.921 o 
   2   3  23     220.848     226.822      10.184 o 
   2   3  24     156.223     145.645      10.975 o 
   2   4   0     520.820     499.424       7.712 o 
   2   4   1    1079.926    1022.281      15.622 o 
   2   4   2    6901.487    7030.790      93.932 o 
   2   4   3       0.108       4.449       0.989 o 
   2   4   4     330.474     281.698       4.845 o 
   2   4   5    1293.757    1290.730      18.193 o 
   2   4   6     249.242     234.435       4.548 o 
   2   4   7    1071.313    1043.539      15.029 o 
   2   4   8    6745.056    6958.511      92.746 o 
   2   4   9     105.354     103.820       4.054 o 
   2   4  10      10.806       9.393       1.978 o 
   2   4  11      41.659      47.164       2.076 o 
   2   4  12       2.033       4.054       1.978 o 
   2   4  13     107.296     100.656       5.043 o 
   2   4  14     557.872     552.026      10.481 o 
   2   4  15      32.535      33.717       2.966 o 
   2   4  16     326.823     326.291       8.602 o 
   2   4  17      23.208      18.786       3.955 o 
   2   4  18     385.511     367.226      12.458 o 
   2   4  20     294.607     318.184       9.492 o 
   2   4  22     360.001     352.691      17.204 o 
   2   4  23      96.748      98.085       9.888 o 
   2   5   0    1873.448    1788.670      25.213 o 
   2   5   1    2000.822    2006.198      28.180 o 
   2   5   2       9.559      16.216       1.978 o 
   2   5   3    1780.594    1814.378      25.411 o 
   2   5   4     680.982     631.325      10.085 o 
   2   5   5     590.233     602.057       9.986 o 
   2   5   6     396.083     374.939       7.020 o 
   2   5   7    3860.888    3778.751      51.910 o 
   2   5   8     185.733     183.020       5.240 o 
   2   5   9     712.187     675.918      11.173 o 
   2   5  10      11.202       9.789       2.966 o 
   2   5  11      45.585      47.757       2.966 o 
   2   5  12     129.105     126.463       4.153 o 
   2   5  13    2130.561    2146.207      31.245 o 
   2   5  14       8.775       9.492       3.955 o 
   2   5  15      39.760      33.222       3.955 o 
   2   5  16     577.511     617.185      11.667 o 
   2   5  17      42.624      45.780       4.944 o 
   2   5  18     530.163     513.860      12.953 o 
   2   5  19      63.176      67.335       5.933 o 
   2   5  20      22.894      29.465       6.921 o 
   2   5  21      42.060      41.330       6.921 o 
   2   5  22      33.784      40.144      10.876 o 
   2   6   0     103.503      93.537       4.054 o 
   2   6   1       8.697      11.569       2.966 o 
   2   6   2    6577.348    6723.186      98.678 o 
   2   6   3     301.769     304.143      11.272 o 
   2   6   4     309.393     307.900       8.503 o 
   2   6   5    2169.679    2195.447      34.607 o 
   2   6   6     174.753     186.382       5.240 o 
   2   6   7     368.045     373.455       9.690 o 
   2   6   8    6854.564    7054.816     104.512 o 
   2   6   9      49.509      59.622       3.955 o 
   2   6  10      25.182      23.928       2.966 o 
   2   6  11       2.517       2.670       2.966 o 
   2   6  12      20.127      23.533       2.966 o 
   2   6  13     277.614     274.678       7.416 o 
   2   6  14    1725.879    1705.516      30.058 o 
   2   6  15      36.801      37.079       5.933 o 
   2   6  17     576.186     636.466      15.227 o 
   2   6  18      88.782     104.512       7.020 o 
   2   6  19       8.192      24.719       6.921 o 
   2   6  20     172.187     172.440      10.085 o 
   2   6  21      36.427      61.600      18.786 o 
   2   7   0      69.088      76.036       4.054 o 
   2   7   1     718.712     707.163      12.953 o 
   2   7   2     718.418     692.529      12.854 o 
   2   7   3     722.826     752.744      14.930 o 
   2   7   4      65.507      67.137       4.054 o 
   2   7   5      26.113      31.640       4.944 o 
   2   7   6      30.609      26.301       2.966 o 
   2   7   7    1310.371    1301.310      24.521 o 
   2   7   8     939.402     944.367      18.391 o 
   2   7   9    1649.190    1678.226      31.542 o 
   2   7  10     342.596     378.597       8.800 o 
   2   7  11      65.058      68.620       4.944 o 
   2   7  12      21.093      32.234       3.955 o 
   2   7  13     198.016     191.919       8.108 o 
   2   7  14     174.001     162.157       8.998 o 
   2   7  15     476.390     466.399      17.402 o 
   2   7  16       7.907      18.391       7.910 o 
   2   7  17       1.017       4.351       9.888 o 
   2   7  18      11.419      26.499       7.910 o 
   2   8   0      67.393      61.798       4.944 o 
   2   8   1      32.188      31.937       4.944 o 
   2   8   2     127.453     126.265       8.009 o 
   2   8   3       9.516      11.964       5.933 o 
   2   8   4     175.577     174.220       7.119 o 
   2   8   5     512.846     519.199      12.063 o 
   2   8   6     150.976     148.018       7.119 o 
   2   8   7      42.710      42.912       4.944 o 
   2   8   8      13.871      17.699       4.944 o 
   2   8   9      74.258      74.652       5.933 o 
   2   8  10     142.915     152.467       7.119 o 
   2   8  11     266.184     267.065      12.162 o 
   2   8  12     273.347     282.390      10.283 o 
   2   8  13      14.894       1.978       9.888 o 
   2   8  14     282.428     256.485      14.040 o 
   2   8  15      10.938      19.182      11.865 o 
   2   8  16     382.593     318.975      20.962 o 
   2   9   0     230.349     249.267      10.184 o 
   2   9   1      33.677      28.377       5.933 o 
   2   9   2      27.449      26.894       5.933 o 
   2   9   3       4.036       4.845       5.933 o 
   2   9   4     231.931     234.238      11.173 o 
   2   9   5     275.744     266.076      13.151 o 
   2   9   6     198.307     201.806      11.074 o 
   2   9   7     411.395     415.972      12.557 o 
   2   9   8       6.195       5.339       5.933 o 
   2   9   9      55.569      61.600       6.921 o 
   2   9  10      27.385      36.189       7.910 o 
   2   9  11      36.544      51.613      11.865 o 
   2   9  12     398.815     328.664      17.106 o 
   2   9  13     115.737      78.903      17.798 o 
   2  10   0     114.519     139.613       8.998 o 
   2  10   1     574.757     588.907      16.908 o 
   2  10   3     600.366     588.017      17.798 o 
   2  10   4     131.249     127.847       8.998 o 
   2  10   5     221.978     223.065      10.184 o 
   2  10   6     427.074     439.900      15.425 o 
   2  10   7     575.334     539.963      21.456 o 
   2  10   8      43.282      45.582      10.876 o 
   3   0   0     390.090     356.844       6.921 o 
   3   0   2     235.825     285.950       5.735 o 
   3   0   4    3938.487    4025.645      57.150 o 
   3   0   6      36.986      42.715       1.978 o 
   3   0   8     149.009     153.752       4.252 o 
   3   0  10    2696.174    2569.001      39.254 o 
   3   0  12    1690.698    1603.574      29.465 o 
   3   0  14     545.732     524.439      12.063 o 
   3   0  16    1144.533    1174.254      22.148 o 
   3   0  18    1488.454    1485.219      28.872 o 
   3   0  20    1409.106    1392.177      28.377 o 
   3   0  22     492.071     517.815      19.479 o 
   3   0  24     960.282     899.971      27.191 o 
   3   1   0    2656.114    2653.145      35.595 o 
   3   1   1    1152.236    1192.150      16.117 o 
   3   1   2    4074.700    4328.998      57.348 o 
   3   1   3      44.189      43.802       1.978 o 
   3   1   4     362.116     384.925       5.537 o 
   3   1   5     226.399     217.033       3.658 o 
   3   1   6     300.095     284.467       4.845 o 
   3   1   7      66.173      64.962       2.076 o 
   3   1   8    1599.900    1683.367      23.137 o 
   3   1   9     273.948     265.384       4.746 o 
   3   1  10     287.583     293.662       4.944 o 
   3   1  11     380.425     381.069       7.020 o 
   3   1  12       0.743       2.571       1.978 o 
   3   1  13       1.973       3.560       1.978 o 
   3   1  14    2256.003    2250.323      32.036 o 
   3   1  15     516.605     527.603      10.382 o 
   3   1  16     503.859     489.734      11.964 o 
   3   1  17      26.532      36.189       3.955 o 
   3   1  18     173.981     168.287       6.130 o 
   3   1  19     471.546     488.547      11.074 o 
   3   1  20    2199.691    2212.058      39.452 o 
   3   1  22     164.268     164.530       9.097 o 
   3   1  23      27.889      27.488       7.910 o 
   3   1  24      99.734      79.101       8.899 o 
   3   2   0     363.120     343.298       5.240 o 
   3   2   1    3382.858    3397.979      45.780 o 
   3   2   2    6087.279    6358.333      84.341 o 
   3   2   3    6247.407    6496.462      92.054 o 
   3   2   4   17043.307   18210.227     232.952 o 
   3   2   5    1111.028    1081.211      15.326 o 
   3   2   6     240.621     214.364       3.658 o 
   3   2   7     435.504     421.806       6.526 o 
   3   2   8    1000.448    1010.119      14.831 o 
   3   2   9     683.809     660.295      10.283 o 
   3   2  10     411.065     410.534       6.427 o 
   3   2  11      45.422      48.153       2.076 o 
   3   2  12      32.820      36.189       2.966 o 
   3   2  13     173.201     169.672       4.351 o 
   3   2  14     866.835     846.182      13.052 o 
   3   2  15      19.237      16.908       1.978 o 
   3   2  16     307.465     276.952       8.404 o 
   3   2  17     338.927     318.282       7.613 o 
   3   2  18      90.913      95.317       4.054 o 
   3   2  19     497.882     495.172      12.854 o 
   3   2  20     699.037     696.583      15.524 o 
   3   2  21      15.867      13.052       5.933 o 
   3   2  22      64.203      69.510       7.910 o 
   3   2  23     173.219     167.299      11.964 o 
   3   3   0       4.074       6.625       0.989 o 
   3   3   1      14.978      16.018       0.989 o 
   3   3   2       1.086       2.076       0.989 o 
   3   3   3     546.481     574.866       8.306 o 
   3   3   4     155.249     156.620       3.362 o 
   3   3   5     149.089     135.757       3.263 o 
   3   3   6      30.782      36.485       1.978 o 
   3   3   7     273.514     252.925       4.647 o 
   3   3   8     941.644     920.142      12.755 o 
   3   3   9     210.899     189.051       5.339 o 
   3   3  10    1951.159    1911.079      28.180 o 
   3   3  11     793.905     765.598      11.766 o 
   3   3  12     243.296     230.184       5.438 o 
   3   3  13     143.156     142.777       5.142 o 
   3   3  14     269.458     265.878       6.526 o 
   3   3  15     168.526     177.878       6.229 o 
   3   3  16     183.903     186.481       6.229 o 
   3   3  17       5.789      16.413       3.955 o 
   3   3  18     580.817     591.082      11.569 o 
   3   3  19     131.602     137.339       6.130 o 
   3   3  20       1.842      14.238       6.921 o 
   3   3  21     199.553     197.555       9.097 o 
   3   3  22      16.661      32.827       7.910 o 
   3   3  23       5.720       9.294      10.876 o 
   3   4   0      19.617      15.128       1.978 o 
   3   4   1     292.780     272.997       4.845 o 
   3   4   2     258.503     277.348       5.636 o 
   3   4   3     107.820     122.705       3.164 o 
   3   4   4       7.253      10.975       1.978 o 
   3   4   5       7.163       9.393       1.978 o 
   3   4   6       0.210       3.757       1.978 o 
   3   4   7      53.276      52.207       2.076 o 
   3   4   8    2796.034    2844.569      39.649 o 
   3   4   9     208.046     210.409       5.339 o 
   3   4  10     417.069     409.347       7.218 o 
   3   4  11       2.174       3.461       2.966 o 
   3   4  12     466.348     468.475      10.085 o 
   3   4  13     169.111     160.970       5.240 o 
   3   4  14    1614.034    1608.024      24.027 o 
   3   4  15     293.987     294.750       8.404 o 
   3   4  16     141.625     144.063       7.119 o 
   3   4  17      66.084      68.818       5.933 o 
   3   4  18     321.183     335.882       9.492 o 
   3   4  19      58.986      54.975       5.933 o 
   3   4  20     334.500     337.168      13.249 o 
   3   4  21     722.195     761.347      27.784 o 
   3   4  22      49.518      45.483       9.888 o 
   3   5   0     764.705     749.482      13.249 o 
   3   5   1    2116.907    2130.980      34.903 o 
   3   5   2    1407.164    1448.536      22.148 o 
   3   5   3      42.472      38.463       2.966 o 
   3   5   4    3333.088    3350.717      47.461 o 
   3   5   5      62.755      64.665       3.065 o 
   3   5   6    1169.891    1144.789      17.204 o 
   3   5   7    1051.045    1101.876      18.490 o 
   3   5   8     628.559     631.720      11.766 o 
   3   5   9     345.012     341.419       7.712 o 
   3   5  10      61.347      59.820       3.955 o 
   3   5  11       0.020       2.472       2.966 o 
   3   5  12     384.680     376.718       7.910 o 
   3   5  13      14.294       7.712       3.955 o 
   3   5  14     127.518     117.267       5.043 o 
   3   5  15      73.214      65.950       4.944 o 
   3   5  16     492.435     521.770      12.063 o 
   3   5  17      12.347      11.470       5.933 o 
   3   5  18     324.680     353.482      11.470 o 
   3   5  19     129.234     130.418       8.009 o 
   3   5  21      23.088      11.569      11.865 o 
   3   6   0     507.887     532.745      10.382 o 
   3   6   1     327.976     315.217       8.503 o 
   3   6   2     715.210     720.214      13.052 o 
   3   6   3     630.461     617.680      12.557 o 
   3   6   4      37.255      34.903       2.966 o 
   3   6   5    1767.830    1739.727      26.301 o 
   3   6   6     198.396     194.984       6.229 o 
   3   6   7       7.871       3.955       2.966 o 
   3   6   8     115.413     110.741       4.153 o 
   3   6   9     251.196     248.080       6.427 o 
   3   6  10      19.276      20.665       3.955 o 
   3   6  11      58.394      54.283       4.944 o 
   3   6  12       0.499       5.043       2.966 o 
   3   6  13     282.699     299.397      12.261 o 
   3   6  14     717.177     713.194      16.413 o 
   3   6  15      76.141      75.146       5.933 o 
   3   6  16      13.307      20.764       5.933 o 
   3   6  17     105.049     106.786       8.998 o 
   3   6  18       1.875      20.764       7.910 o 
   3   6  19      10.244      11.272       9.888 o 
   3   7   0      12.486      14.634       3.955 o 
   3   7   2     307.705     294.651       9.393 o 
   3   7   3      13.586      15.524       3.955 o 
   3   7   4      46.431      38.759       3.955 o 
   3   7   5     116.005      97.789       5.043 o 
   3   7   6      69.605      70.993       4.054 o 
   3   7   7     269.883     267.460      11.173 o 
   3   7   8     645.986     637.356      12.557 o 
   3   7   9      85.672      96.108       5.043 o 
   3   7  10     224.449     203.685       7.218 o 
   3   7  11       3.989       6.724       4.944 o 
   3   7  12      96.420     108.171       8.009 o 
   3   7  13     493.075     512.970      14.733 o 
   3   7  14     318.297     306.615      12.261 o 
   3   7  15     234.210     219.209      11.074 o 
   3   7  16      23.721      19.973       9.888 o 
   3   7  17       4.979       3.757      10.876 o 
   3   8   0     189.154     193.105       8.108 o 
   3   8   1      17.387      13.151       4.944 o 
   3   8   2     140.510     128.737       8.009 o 
   3   8   3     186.461     201.411       8.207 o 
   3   8   4     533.387     540.754      13.942 o 
   3   8   5     325.697     306.318      10.382 o 
   3   8   6     193.323     184.997       8.108 o 
   3   8   7      14.748      15.029       5.933 o 
   3   8   8      19.837      12.063       6.921 o 
   3   8  10      12.704      13.249       5.933 o 
   3   8  12     174.704     165.519      10.975 o 
   3   8  13       0.686       1.187       8.899 o 
   3   8  14       0.080       0.099      11.865 o 
   3   9   0     647.818     675.918      16.315 o 
   3   9   1    1440.190    1499.754      27.290 o 
   3   9   2    1779.206    1828.715      32.333 o 
   3   9   4       3.332       8.701       5.933 o 
   3   9   5     701.053     732.376      17.402 o 
   3   9   6     882.746     886.919      20.764 o 
   3   9   7     480.190     449.689      15.524 o 
   3   9   8     359.913     372.763      13.348 o 
   3   9   9       0.925       3.164       7.910 o 
   3   9  10      37.478      25.510      12.854 o 
   3   9  11     135.794     118.058      13.942 o 
   3  10   3      14.313      18.490       7.910 o 
   3  10   4      61.787      57.052       8.899 o 
   4   0   0     104.046      89.285       2.175 o 
   4   0   2     348.185     366.534       7.020 o 
   4   0   4    2078.600    2195.546      31.640 o 
   4   0   6      76.667      79.892       3.065 o 
   4   0   8     339.952     315.020       6.724 o 
   4   0  10   15359.103   16121.862     218.418 o 
   4   0  12     240.861     244.521       8.306 o 
   4   0  14    1241.595    1232.096      23.335 o 
   4   0  16    5585.785    5701.202      86.616 o 
   4   0  18      54.294      51.712       8.899 o 
   4   0  20     261.524     279.622      17.995 o 
   4   0  22     529.625     530.075      22.346 o 
   4   1   0     725.734     719.522       9.986 o 
   4   1   1     399.115     383.739       6.229 o 
   4   1   2    1989.928    1973.569      26.598 o 
   4   1   3      32.396      37.375       1.978 o 
   4   1   4     333.968     335.289       5.142 o 
   4   1   5      30.918      32.728       1.978 o 
   4   1   6     618.936     605.913       9.195 o 
   4   1   7     188.294     169.672       3.461 o 
   4   1   8     491.457     473.024       6.822 o 
   4   1   9     191.427     186.876       4.351 o 
   4   1  10      20.075      18.589       1.978 o 
   4   1  11     235.392     237.303       4.647 o 
   4   1  12      72.685      70.103       2.076 o 
   4   1  13     179.281     163.739       6.130 o 
   4   1  14      24.960      22.742       2.966 o 
   4   1  15     340.186     332.916       8.602 o 
   4   1  16       5.525      10.580       3.955 o 
   4   1  17     523.943     514.453      12.063 o 
   4   1  18     128.448     123.101       6.031 o 
   4   1  19       2.556       1.285       5.933 o 
   4   1  20     227.628     227.119      10.184 o 
   4   1  21      22.472      26.301       8.899 o 
   4   1  22       1.324       4.252       8.899 o 
   4   2   0     193.094     178.373       3.461 o 
   4   2   1     961.299     922.317      12.854 o 
   4   2   2     223.555     218.912       3.658 o 
   4   2   3      83.067      89.878       3.065 o 
   4   2   4    2218.242    2241.424      29.861 o 
   4   2   5     365.677     339.936       5.240 o 
   4   2   6      58.602      58.040       2.076 o 
   4   2   7     664.459     611.055       9.195 o 
   4   2   8     226.549     226.525       4.548 o 
   4   2   9     665.131     652.781      11.074 o 
   4   2  10     621.419     633.895      10.184 o 
   4   2  11      59.660      56.854       3.065 o 
   4   2  12      14.996      20.072       1.978 o 
   4   2  13      14.458      13.249       2.966 o 
   4   2  14       8.711       8.998       2.966 o 
   4   2  15     424.165     414.983       8.899 o 
   4   2  16     554.730     523.846      10.283 o 
   4   2  17      27.775      29.861       4.944 o 
   4   2  18      74.609      63.577       6.921 o 
   4   2  19     333.542     331.730      10.382 o 
   4   2  20     149.237     145.941       8.009 o 
   4   2  21       0.756      10.481       6.921 o 
   4   2  22     140.733     136.548      11.964 o 
   4   3   0       5.302       9.195       0.989 o 
   4   3   1      56.708      51.514       2.076 o 
   4   3   2       9.498      16.117       1.978 o 
   4   3   3     106.761     118.651       3.164 o 
   4   3   4     498.792     511.487       8.602 o 
   4   3   5      79.280      75.838       2.076 o 
   4   3   6       4.001       4.746       1.978 o 
   4   3   7      28.260      26.400       1.978 o 
   4   3   8     147.383     158.202       3.362 o 
   4   3   9     105.826     101.150       3.164 o 
   4   3  10    1446.719    1421.444      20.566 o 
   4   3  11    1215.130    1173.364      17.402 o 
   4   3  12     179.521     186.876       5.240 o 
   4   3  13     650.439     617.581      10.876 o 
   4   3  14     800.277     786.362      14.238 o 
   4   3  15      26.848      26.993       3.955 o 
   4   3  16     882.379     888.897      15.622 o 
   4   3  17     892.293     914.308      16.611 o 
   4   3  18      97.263     106.292       7.020 o 
   4   3  19      35.941      49.339       7.910 o 
   4   3  20     295.225     300.386      11.272 o 
   4   3  21      13.297      26.004       8.899 o 
   4   4   0    1933.915    1913.156      26.795 o 
   4   4   1     298.034     285.554       5.735 o 
   4   4   2     619.087     588.610       9.097 o 
   4   4   3      42.382      44.692       2.076 o 
   4   4   4      15.428      16.908       1.978 o 
   4   4   5      71.980      76.629       3.065 o 
   4   4   6       0.477       1.384       1.978 o 
   4   4   7      93.356      95.712       3.164 o 
   4   4   8     636.476     628.457      10.085 o 
   4   4   9      86.659      83.155       3.065 o 
   4   4  10       9.820      11.272       2.966 o 
   4   4  11     242.232     234.040       8.207 o 
   4   4  12      16.829      20.270       3.955 o 
   4   4  13     613.600     593.158      16.018 o 
   4   4  14    1645.288    1698.990      26.795 o 
   4   4  15     714.206     715.369      13.843 o 
   4   4  16       1.562       5.339       4.944 o 
   4   4  17     181.674     172.539       7.119 o 
   4   4  18      63.518      70.004       7.910 o 
   4   4  19      79.325      93.636       8.899 o 
   4   4  20     668.887     712.403      22.840 o 
   4   5   0      72.795      83.353       4.054 o 
   4   5   1    3281.374    3352.892      48.153 o 
   4   5   2     373.555     370.390       8.701 o 
   4   5   3     229.718     239.775       6.427 o 
   4   5   4    4209.624    4294.688      60.413 o 
   4   5   5      46.705      50.921       2.966 o 
   4   5   6       0.153       6.822       1.978 o 
   4   5   7     412.699     414.687       8.108 o 
   4   5   8      20.808      24.719       2.966 o 
   4   5   9       9.785      12.755       2.966 o 
   4   5  10     737.655     733.661      12.360 o 
   4   5  11      32.927      32.135       4.944 o 
   4   5  12      41.215      35.101       4.944 o 
   4   5  13      13.593      20.467       4.944 o 
   4   5  14     212.854     207.442       8.207 o 
   4   5  15      20.233      14.831       5.933 o 
   4   5  16     672.563     670.183      16.315 o 
   4   5  17      44.698      35.299       6.921 o 
   4   5  18      72.923      61.007       9.888 o 
   4   6   0    1139.136    1133.616      20.270 o 
   4   6   1       0.318       9.393       3.955 o 
   4   6   2    1037.908    1049.175      18.984 o 
   4   6   3      73.617      78.310       4.054 o 
   4   6   4     477.609     462.246      10.876 o 
   4   6   5    1123.798    1118.784      21.061 o 
   4   6   6     144.829     141.788       7.020 o 
   4   6   7     164.333     164.134       6.130 o 
   4   6   8     313.435     295.739       9.393 o 
   4   6   9    1041.343    1037.607      18.885 o 
   4   6  10     195.272     205.860       8.207 o 
   4   6  11     499.765     522.561      12.953 o 
   4   6  12      37.280      33.420       5.933 o 
   4   6  13       1.495      10.283       5.933 o 
   4   6  14     351.242     367.819      11.470 o 
   4   6  15      30.763      34.903       6.921 o 
   4   6  16     190.798     195.478      12.063 o 
   4   6  17      48.333      48.449       7.910 o 
   4   7   0     422.395     396.395      11.569 o 
   4   7   1     784.181     757.985      16.611 o 
   4   7   2      63.083      55.865       4.944 o 
   4   7   3     135.780     131.604       8.009 o 
   4   7   4     191.747     218.022      11.074 o 
   4   7   6     141.137     133.582       8.009 o 
   4   7   7     190.677     184.997       8.108 o 
   4   7   8     148.189     155.928       8.108 o 
   4   7   9      33.924      29.366       5.933 o 
   4   7  10     923.676     938.038      20.962 o 
   4   7  11      19.680      28.971       7.910 o 
   4   7  12      68.973      71.487       8.899 o 
   4   7  13     296.426     291.388      17.995 o 
   4   7  14     196.063     200.521      13.052 o 
   4   7  15     142.143     137.537      13.942 o 
   4   8   0      26.688      31.739       5.933 o 
   4   8   1       0.964       2.175       5.933 o 
   4   8   2     179.297     182.130      10.085 o 
   4   8   3     270.031     287.433      11.272 o 
   4   8   4    1686.837    1623.152      36.485 o 
   4   8   5     867.644     886.425      19.874 o 
   4   8   6       3.326       5.537       5.933 o 
   4   8   7      91.014      87.604       7.020 o 
   4   8   8      81.303      76.036       6.921 o 
   4   8   9      64.375      77.816      10.876 o 
   4   8  10     898.246     891.468      22.643 o 
   4   8  11     292.829     260.638      14.040 o 
   4   8  12     235.915     234.633      13.052 o 
   4   8  13     308.951     311.954      34.706 o 
   4   9   0      51.367      60.314       6.921 o 
   4   9   1       4.262       0.692       5.933 o 
   4   9   2     399.323     404.997      14.436 o 
   4   9   3       1.534      10.283       6.921 o 
   4   9   4     200.031     212.782       9.195 o 
   4   9   5      41.338      37.474       7.910 o 
   4   9   6     105.609     115.487       8.998 o 
   4   9   7      80.191      87.209       7.910 o 
   4   9   8     487.098     442.965      25.115 o 
   4   9   9       1.265      11.470      17.798 o 
   5   0   0      66.790      63.775       3.065 o 
   5   0   2     555.602     547.576       9.591 o 
   5   0   4    1392.547    1389.211      23.335 o 
   5   0   6     653.207     670.677      11.964 o 
   5   0   8    2396.946    2423.851      38.265 o 
   5   0  10       8.159      12.854       2.966 o 
   5   0  12     188.984     198.642       9.097 o 
   5   0  14     867.195     865.068      19.775 o 
   5   0  16    1063.310    1100.690      22.643 o 
   5   0  18      63.123      51.020       9.888 o 
   5   0  20      56.420      45.483      12.854 o 
   5   1   0    2295.000    2319.932      31.146 o 
   5   1   1     114.347     116.278       3.164 o 
   5   1   2     830.321     835.504      12.162 o 
   5   1   3    1569.785    1560.365      22.247 o 
   5   1   4    1684.588    1719.358      24.027 o 
   5   1   5      14.274      17.303       1.978 o 
   5   1   6    4527.234    4608.026      61.995 o 
   5   1   7     729.365     710.425      10.679 o 
   5   1   8    1867.671    1856.401      25.708 o 
   5   1   9      71.290      76.332       4.054 o 
   5   1  10    1086.117    1109.885      17.007 o 
   5   1  11      23.313      29.070       2.966 o 
   5   1  12    2267.762    2217.595      32.431 o 
   5   1  13     289.280     281.501       8.404 o 
   5   1  14     596.046     559.936      11.371 o 
   5   1  15     528.392     529.482      11.173 o 
   5   1  16     491.446     494.579      12.854 o 
   5   1  17      24.650      29.959       5.933 o 
   5   1  18      95.073      96.503       8.009 o 
   5   1  19      50.458      43.901       7.910 o 
   5   1  20     336.687     323.029      18.094 o 
   5   1  21      82.577      67.631      14.831 o 
   5   2   0     408.708     414.192       7.218 o 
   5   2   1     296.201     299.891       5.735 o 
   5   2   2       0.881       0.099       1.978 o 
   5   2   4    1370.870    1361.723      18.688 o 
   5   2   5    1349.597    1355.593      19.380 o 
   5   2   6    1132.586    1131.836      16.413 o 
   5   2   7     794.095     781.122      11.865 o 
   5   2   8     529.864     535.513       8.800 o 
   5   2   9       1.591       3.065       1.978 o 
   5   2  10     643.922     643.486      10.975 o 
   5   2  11     770.895     769.949      12.557 o 
   5   2  12     425.599     428.332       8.998 o 
   5   2  13      36.213      34.013       3.955 o 
   5   2  14      40.813      42.220       3.955 o 
   5   2  15     390.158     391.747      14.337 o 
   5   2  16     747.961     726.246      15.622 o 
   5   2  17      21.163      23.533       6.921 o 
   5   2  19       1.652      10.876       7.910 o 
   5   2  20       8.311      12.458       8.899 o 
   5   3   0     817.392     795.558      13.447 o 
   5   3   1       1.319       2.274       1.978 o 
   5   3   2      25.806      27.586       1.978 o 
   5   3   3     445.850     442.372       7.416 o 
   5   3   4     934.542     911.144      13.447 o 
   5   3   5      56.248      53.097       2.966 o 
   5   3   6      54.267      61.105       3.065 o 
   5   3   7     127.697     126.166       3.263 o 
   5   3   8     360.506     372.467       7.020 o 
   5   3   9    1265.320    1242.182      17.897 o 
   5   3  10     722.482     709.536      12.162 o 
   5   3  11      88.682      94.229       4.054 o 
   5   3  12      85.035      86.319       4.054 o 
   5   3  13      15.884      20.863       3.955 o 
   5   3  14       9.452       8.207       4.944 o 
   5   3  15     140.267     127.550       6.031 o 
   5   3  16     416.369     420.422      15.425 o 
   5   3  17      17.056       1.879       6.921 o 
   5   3  19      28.084      31.245       8.899 o 
   5   4   0    4209.007    4326.822      64.270 o 
   5   4   1     199.915     179.757       5.240 o 
   5   4   2     289.307     272.404       5.636 o 
   5   4   3     161.994     169.474       5.240 o 
   5   4   4     381.272     396.790       7.119 o 
   5   4   5     348.475     336.377       7.712 o 
   5   4   6    2433.869    2495.042      35.101 o 
   5   4   7       0.989       3.461       2.966 o 
   5   4   8       4.990       5.438       2.966 o 
   5   4   9    1312.185    1333.444      19.973 o 
   5   4  10     381.260     384.035      11.569 o 
   5   4  11     128.284     132.494       6.031 o 
   5   4  12     654.410     675.522      13.645 o 
   5   4  13      46.298      46.373       6.921 o 
   5   4  14     242.130     242.148       9.195 o 
   5   4  15       2.511       6.427       5.933 o 
   5   4  16      14.109      17.699       6.921 o 
   5   4  17       0.892      10.481       8.899 o 
   5   4  18     265.084     276.656      14.139 o 
   5   4  19     129.825     158.597      32.629 o 
   5   5   0      11.296      11.964       2.966 o 
   5   5   1      52.912      56.557       3.955 o 
   5   5   2     161.470     164.233       6.130 o 
   5   5   3      25.371      26.202       3.955 o 
   5   5   4    1619.826    1662.307      25.115 o 
   5   5   5      83.575      86.714       4.054 o 
   5   5   6      79.566      86.319       5.043 o 
   5   5   7     508.866     493.985      10.184 o 
   5   5   8     303.386     301.276       8.503 o 
   5   5   9       7.882       8.998       3.955 o 
   5   5  10     818.428     855.576      17.106 o 
   5   5  11      24.908      29.366       4.944 o 
   5   5  12       5.046       6.625       4.944 o 
   5   5  13     200.061     213.474       9.195 o 
   5   5  14      81.680      92.746       7.020 o 
   5   5  16     355.003     349.824      12.360 o 
   5   5  17      32.686      29.070      11.865 o 
   5   6   0     620.457     620.349      14.238 o 
   5   6   1      98.317     107.775       6.031 o 
   5   6   2      41.514      42.022       4.944 o 
   5   6   3      25.129      28.674       4.944 o 
   5   6   4     183.564     180.350       7.119 o 
   5   6   5      77.201      73.762       5.933 o 
   5   6   6     650.960     634.884      12.557 o 
   5   6   7       0.184       3.658       3.955 o 
   5   6   8     101.804      93.932       6.031 o 
   5   6   9     500.700     519.496      12.953 o 
   5   6  10      47.805      44.989       5.933 o 
   5   6  11     357.104     338.849      11.371 o 
   5   6  12     376.433     380.871      14.337 o 
   5   6  13      30.282      24.521       6.921 o 
   5   6  14     111.859     115.883       8.009 o 
   5   6  15     231.124     221.087      12.063 o 
   5   7   0     381.176     377.213      11.470 o 
   5   7   1     800.239     810.884      16.908 o 
   5   7   2      37.673      44.198       5.933 o 
   5   7   3       3.905       2.373       6.921 o 
   5   7   4       3.375      14.436       4.944 o 
   5   7   5      16.308      16.512       4.944 o 
   5   7   6      75.200      79.694       6.031 o 
   5   7   7     352.931     371.676      11.470 o 
   5   7   8      17.078      24.719       6.921 o 
   5   7  10      15.222       9.690       8.899 o 
   5   7  11      65.528      79.892       9.888 o 
   5   7  12      72.865      79.694      10.876 o 
   5   7  13     276.690     246.103      14.040 o 
   5   8   1      17.817      20.962       5.933 o 
   5   8   2     136.058     130.517       8.009 o 
   5   8   3     240.091     256.584      11.173 o 
   5   8   4     170.886     166.310       9.097 o 
   5   8   5      36.735      33.816       6.921 o 
   5   8   6     314.241     307.900      11.272 o 
   5   8   7      78.878      81.573      12.854 o 
   5   8   8       1.032       8.701       8.899 o 
   5   8   9       0.195      26.993      12.854 o 
   5   8  10     407.687     435.352      23.137 o 
   5   9   0     449.715     482.417      17.501 o 
   5   9   1     116.723     140.009      10.975 o 
   5   9   2      12.212      17.402       7.910 o 
   5   9   3     135.112     128.341       9.986 o 
   5   9   4       5.071       2.670       8.899 o 
   6   0   0    3365.822    3371.184      49.735 o 
   6   0   2    8109.917    8435.524     126.265 o 
   6   0   4    4654.447    4771.864      71.586 o 
   6   0   6     770.049     770.443      14.139 o 
   6   0   8    3232.662    3300.191      52.998 o 
   6   0  10     642.182     620.448      16.117 o 
   6   0  12      10.213      14.535       7.910 o 
   6   0  14       8.057       6.328       6.921 o 
   6   0  16     301.734     307.999      18.094 o 
   6   0  18     115.699      69.510      20.764 o 
   6   1   0      48.755      55.568       3.065 o 
   6   1   1      81.931      84.638       3.065 o 
   6   1   2     551.811     548.466       8.800 o 
   6   1   3     950.392     940.115      14.337 o 
   6   1   4     147.880     151.775       4.252 o 
   6   1   5     238.354     231.173       6.328 o 
   6   1   6     273.260     256.485       6.427 o 
   6   1   7      91.781     104.018       3.164 o 
   6   1   8       2.736       5.438       2.966 o 
   6   1   9      69.039      74.849       4.054 o 
   6   1  10      12.087      17.501       3.955 o 
   6   1  11     168.548     171.254       7.119 o 
   6   1  12    1646.036    1672.985      27.488 o 
   6   1  13      15.930      14.733       4.944 o 
   6   1  14       2.069       7.515       4.944 o 
   6   1  15      38.099      48.153       5.933 o 
   6   1  16      30.535      33.321       6.921 o 
   6   1  17     103.533      98.382       9.888 o 
   6   1  18    1187.343    1114.335      27.982 o 
   6   2   0      91.503      95.811       4.054 o 
   6   2   1     130.493     133.681       5.142 o 
   6   2   2    1115.720    1129.562      17.106 o 
   6   2   3     409.049     413.302       7.218 o 
   6   2   4     340.764     339.343       6.822 o 
   6   2   5      22.385      24.422       2.966 o 
   6   2   6     413.322     393.923       8.009 o 
   6   2   7     663.559     667.711      11.173 o 
   6   2   8      42.041      43.308       2.966 o 
   6   2   9      25.396      28.377       2.966 o 
   6   2  10     155.421     159.290       5.240 o 
   6   2  11     347.798     326.291       9.492 o 
   6   2  12     631.514     630.237      13.447 o 
   6   2  13     549.501     546.884      13.052 o 
   6   2  16     325.315     339.739      11.371 o 
   6   2  17      70.363      60.611       8.899 o 
   6   2  18      63.011      74.652       9.888 o 
   6   3   0    2173.670    2173.101      31.443 o 
   6   3   1     286.909     274.184       6.526 o 
   6   3   2       5.262       5.142       2.966 o 
   6   3   3      16.629      15.820       2.966 o 
   6   3   4     552.851     552.322      10.481 o 
   6   3   5    1194.629    1236.546      18.589 o 
   6   3   6    1418.434    1497.480      22.544 o 
   6   3   7      35.547      41.034       2.966 o 
   6   3   8      70.054      80.386       4.054 o 
   6   3   9     276.641     275.469       6.526 o 
   6   3  10     654.483     661.383      13.546 o 
   6   3  11     160.440     170.463       6.130 o 
   6   3  12     241.600     253.321      10.184 o 
   6   3  14      34.454      29.959       8.899 o 
   6   3  15       8.978       2.076       6.921 o 
   6   3  16     303.092     281.105      13.151 o 
   6   3  17      96.179      95.020      11.865 o 
   6   4   0     491.674     501.994      10.184 o 
   6   4   1     297.918     295.838       7.515 o 
   6   4   2     400.497     410.929       8.899 o 
   6   4   3    1748.630    1792.032      26.004 o 
   6   4   4       3.034       5.636       3.955 o 
   6   4   5       1.152       4.845       2.966 o 
   6   4   6     909.636     904.124      14.930 o 
   6   4   7     210.622     227.514       7.317 o 
   6   4   8       4.755       2.571       2.966 o 
   6   4   9       8.050       9.393       3.955 o 
   6   4  10     128.256     128.440       6.031 o 
   6   4  12     868.398     881.086      17.204 o 
   6   4  13      15.395      22.840       7.910 o 
   6   4  14      20.123      29.663       7.910 o 
   6   4  15      39.494      48.350       8.899 o 
   6   4  16      11.157       8.207      10.876 o 
   6   5   0      66.566      65.654       4.944 o 
   6   5   1       0.795      11.074       3.955 o 
   6   5   2      77.826      75.838       5.043 o 
   6   5   3       8.670       0.000      12.854 o 
   6   5   4     641.435     636.664      12.557 o 
   6   5   5      17.544      29.070       4.944 o 
   6   5   6     195.267     194.588      10.085 o 
   6   5   7      98.213     103.523       5.043 o 
   6   5   8      74.968      78.211       6.031 o 
   6   5   9       4.201       6.625       5.933 o 
   6   5  10     871.508     863.684      17.204 o 
   6   5  11     116.262     110.642       7.020 o 
   6   5  12      94.922      85.825       8.899 o 
   6   5  13     180.090     180.152      10.085 o 
   6   5  14     184.888     203.487      13.052 o 
   6   5  15      70.471      49.537      16.809 o 
   6   6   0     392.123     397.878      11.569 o 
   6   6   1       2.882       0.099       5.933 o 
   6   6   2      33.798      46.076       5.933 o 
   6   6   3     110.022     112.620       6.031 o 
   6   6   4     151.378     160.476       7.119 o 
   6   6   5       2.543       0.494       5.933 o 
   6   6   6     435.509     454.336      15.524 o 
   6   6   7      87.639     104.611       8.009 o 
   6   6   8       0.290      26.103       7.910 o 
   6   6   9     144.304     160.377       8.998 o 
   6   6  10      10.533      16.710       7.910 o 
   6   6  11     124.639     112.818       9.986 o 
   6   6  12     485.943     467.684      16.512 o 
   6   7   0     846.051     839.755      18.786 o 
   6   7   1     267.552     277.150      13.151 o 
   6   7   2      37.999      31.146       6.921 o 
   6   7   3      15.282      14.337      10.876 o 
   6   7   4     325.735     303.748      12.261 o 
   6   7   5      63.895      53.591      10.876 o 
   6   7   6     366.753     355.658      16.216 o 
   6   7   7     262.507     245.905      14.040 o 
   6   7   8      41.870      46.670       9.888 o 
   6   7   9      24.976      53.393      10.876 o 
   6   7  10     169.555     175.011      15.919 o 
   6   8   0      14.812      20.368       7.910 o 
   6   8   1     126.449     108.269       8.998 o 
   6   8   2     290.332     286.543      14.139 o 
   6   8   3     815.676     810.389      22.247 o 
   6   8   4     247.955     243.928      11.173 o 
   6   8   5      52.480      58.831      13.843 o 
   7   0   0      16.804      20.665       4.944 o 
   7   0   2       1.175       1.681       5.933 o 
   7   0   4     475.360     459.774      13.645 o 
   7   0   6     271.954     250.453      11.173 o 
   7   0   8    2374.133    2465.083      44.099 o 
   7   0  10     475.894     512.278      15.721 o 
   7   0  12      40.502      40.440       7.910 o 
   7   0  14     167.101     161.564      12.953 o 
   7   0  16     143.116     118.256      15.820 o 
   7   1   0    2231.918    2290.764      34.409 o 
   7   1   1     603.025     577.734      13.151 o 
   7   1   2     172.745     181.141       6.229 o 
   7   1   3     595.768     598.498      11.569 o 
   7   1   4      49.816      53.789       3.955 o 
   7   1   5      30.782      26.795       3.955 o 
   7   1   6     360.123     351.703       8.701 o 
   7   1   7      46.255      43.703       4.944 o 
   7   1   8       9.468       5.636       5.933 o 
   7   1   9      76.750      74.454       5.933 o 
   7   1  10       6.874       5.735       4.944 o 
   7   1  11       8.415       5.636       4.944 o 
   7   1  12     183.242     177.977       8.108 o 
   7   1  13      25.831      16.908       7.910 o 
   7   1  14      23.489      10.184       6.921 o 
   7   1  15       1.276       7.811       7.910 o 
   7   1  16      13.955      12.854      11.865 o 
   7   2   0     425.613     447.613       9.097 o 
   7   2   1       0.393       1.681       2.966 o 
   7   2   2     681.428     674.632      11.964 o 
   7   2   3     420.049     442.768      10.876 o 
   7   2   4      77.296      93.636       4.054 o 
   7   2   5      15.468      17.995       3.955 o 
   7   2   6     295.699     291.092      10.283 o 
   7   2   7      13.255       9.393       3.955 o 
   7   2   8     404.149     409.347       9.789 o 
   7   2   9     176.674     176.099       6.229 o 
   7   2  10      40.317      35.595       4.944 o 
   7   2  11     221.687     203.784       9.097 o 
   7   2  12     441.960     423.882      15.425 o 
   7   2  13     395.443     401.437      13.447 o 
   7   2  14    1401.932    1362.316      24.818 o 
   7   2  15      69.829      57.645       8.899 o 
   7   3   0       3.534       8.009       3.955 o 
   7   3   1     102.298     109.357       5.043 o 
   7   3   2     850.529     866.057      15.524 o 
   7   3   3     170.237     182.031       6.229 o 
   7   3   4      22.454      20.072       3.955 o 
   7   3   5      21.018      27.191       3.955 o 
   7   3   6     156.890     176.296       7.119 o 
   7   3   7     151.404     158.696       5.240 o 
   7   3   8     497.970     506.543      12.854 o 
   7   3   9     508.495     506.741      13.843 o 
   7   3  10     137.951     152.269       7.119 o 
   7   3  11       0.712       1.384       6.921 o 
   7   3  12      14.200      23.137       8.899 o 
   7   3  13      30.902      24.126       8.899 o 
   7   4   0    1169.101    1216.474      21.555 o 
   7   4   1       4.572       2.076       4.944 o 
   7   4   2      42.292      36.386       4.944 o 
   7   4   3      95.631     107.577       6.031 o 
   7   4   4     156.223     167.991       6.130 o 
   7   4   5     231.476     227.217       7.317 o 
   7   4   6     643.014     640.520      12.656 o 
   7   4   7      88.103      93.932       8.009 o 
   7   4   8      10.143       1.285       7.910 o 
   7   4   9     146.667     142.184       8.009 o 
   7   4  11      72.113      49.043       7.910 o 
   7   4  12     329.187     328.467      13.249 o 
   7   4  13      22.785      18.490      12.854 o 
   7   5   0      11.020      10.085       4.944 o 
   7   5   1       2.145      11.074       6.921 o 
   7   5   2     994.174    1012.097      18.786 o 
   7   5   3      34.071      27.784       4.944 o 
   7   5   4      15.170      12.261       5.933 o 
   7   5   5       6.894       8.108       5.933 o 
   7   5   6      74.668      75.739       6.921 o 
   7   5   7       4.637       5.735       7.910 o 
   7   5   8     361.033     356.844      17.204 o 
   7   5   9       1.235       6.229       7.910 o 
   7   5  10     211.546     231.074      12.063 o 
   7   5  11     140.330     145.743      10.975 o 
   7   6   0     435.749     437.824      14.535 o 
   7   6   1       0.648       8.800       5.933 o 
   7   6   2     110.538     120.036       7.020 o 
   7   6   3     512.865     518.012      18.490 o 
   7   6   4       1.778       1.978       5.933 o 
   7   6   6     327.096     296.035      11.272 o 
   7   6   7      89.257      94.822       9.888 o 
   7   6   9    1652.336    1653.803      39.254 o 
   7   7   0     226.633     246.004      10.184 o 
   7   7   1      51.757      69.609      10.876 o 
   7   7   2     101.362      96.602       9.888 o 
   7   7   3      26.473      21.061       8.899 o 
   7   7   4       6.364      16.413       9.888 o 
   7   7   5     584.399     575.361      27.290 o 
   8   0   0       0.142       7.416       5.933 o 
   8   0   2     176.544     175.604       9.097 o 
   8   0   6      54.226      56.557       8.899 o 
   8   0   8    1578.176    1604.761      31.146 o 
   8   0  10      24.950       6.130      10.876 o 
   8   0  12     221.632     174.319      21.852 o 
   8   1   0     873.480     917.670      16.611 o 
   8   1   1      31.199      30.058       4.944 o 
   8   1   2     516.477     516.628      11.173 o 
   8   1   3      41.834      49.339       4.944 o 
   8   1   4     514.398     510.696      12.063 o 
   8   1   5      19.114      30.849       4.944 o 
   8   1   6    1223.261    1238.227      23.335 o 
   8   1   7      48.363      41.924       6.921 o 
   8   1   8     556.356     549.653      14.930 o 
   8   1   9     195.047     215.649       9.195 o 
   8   1  10     225.925     234.930      11.173 o 
   8   1  11      13.708      23.928       6.921 o 
   8   1  12     588.871     573.284      16.809 o 
   8   2   0      90.554     100.260       6.031 o 
   8   2   1     120.429     127.550       5.142 o 
   8   2   2     431.685     439.999       9.888 o 
   8   2   3       0.083       1.088       4.944 o 
   8   2   4      46.253      57.150       5.933 o 
   8   2   5      40.296      40.144       4.944 o 
   8   2   6     130.961     142.678       9.986 o 
   8   2   7       4.776       8.404       7.910 o 
   8   2   8      25.761      41.528       6.921 o 
   8   2   9      20.072      27.290       6.921 o 
   8   2  10      51.935      66.741       7.910 o 
   8   2  11      28.825      15.820       7.910 o 
   8   3   0     121.443     120.629       7.020 o 
   8   3   1      44.714      52.009       5.933 o 
   8   3   2     628.567     660.493      15.326 o 
   8   3   3      17.733      30.454       6.921 o 
   8   3   4      16.709      18.391       7.910 o 
   8   3   5     188.667     203.685       8.207 o 
   8   3   6     256.250     277.941      11.272 o 
   8   3   7     421.957     453.545      13.645 o 
   8   3   8    1575.652    1619.295      27.883 o 
   8   3   9      24.064      25.411       8.899 o 
   8   3  10      41.714      39.847      10.876 o 
   8   4   0     440.944     437.132      13.546 o 
   8   4   1       9.869       5.636       6.921 o 
   8   4   2     247.242     244.817      11.173 o 
   8   4   3      81.323      77.914       6.031 o 
   8   4   4     291.257     295.145      11.272 o 
   8   4   5      56.392      51.613       6.921 o 
   8   4   6     604.581     582.381      17.798 o 
   8   4   8     204.334     178.175      14.930 o 
   8   4   9      23.885      15.919      15.820 o 
   8   5   0       0.430       8.701       5.933 o 
   8   5   1       2.851       2.076       5.933 o 
   8   5   2     669.093     692.035      19.973 o 
   8   5   3      17.380      13.942       9.888 o 
   8   5   4       6.683       1.780       7.910 o 
   8   5   5     974.940     951.189      26.499 o 
   8   5   6      61.983      67.335      10.876 o 
   8   6   0     175.387     174.220      10.085 o 
   8   6   1      12.137      20.072       8.899 o 
   8   6   2     304.396     275.469      13.151 o 
   9   0   0     108.184     103.523       9.986 o 
   9   0   2     304.708     309.384      16.117 o 
   9   0   6     223.490     202.696      16.908 o 
   9   1   0      50.467      46.472       6.921 o 
   9   1   4     312.388     267.163      10.283 o 
   9   1   5       7.334       8.800       7.910 o 
   9   1   6      35.145      17.204       7.910 o 
   9   2   0       9.729       9.888       7.910 o 
   9   2   1     177.075     176.395      10.085 o 
   9   2   2    1686.766    1703.835      30.849 o 
   9   2   3      65.765      76.036       8.899 o 
   9   2   4     808.939     808.214      19.577 o 
   9   2   5     648.305     648.035      22.742 o 
   9   2   6       0.363      17.303       8.899 o 
   9   3   0      87.859      88.692       8.009 o 
   9   3   1       2.371      16.512       9.888 o 
   9   3   2      15.508      31.344       7.910 o 
   9   3   3     197.116     204.377      13.052 o 
   9   3   4       9.075      16.413      10.876 o 
   9   3   5     110.069      98.481      17.798 o 
   9   4   0       9.505       0.593       8.899 o 
   9   4   2      24.110      27.092      10.876 o 
